# Supplementary material for: Protein-centric omics integration analysis identifies candidate plasma proteins for multiple autoimmune diseases
Source: Hum Genet. 2023 Dec 24;143(9-10):1035–48. doi: 10.1007/s00439-023-02627-0 (PMC11485194; doi:10.1007/s00439-023-02627-0)
Supplement: Supplementary file 1 — Supplementary file1 (XLSX 173 KB)—Table S1. GWAS summary statistics with European ancestry for AIDs. Table S2. 174 protein-AID pairs identified from PWAS. Table S3. Bivariate conditional analysis of significant PWAS genes and all TWAS genes in whole blood. Table S4. Bivariate conditional analysis of PWAS and TWAS with same genes in whole blood. Table S5. Significant GO terms through GO enrichment analysis for PWAS-significant proteins. Table S6. Significant KEGG pathways through KEGG enrichment analysis for PWAS-significant proteins. Table S7. Results of MR-Steiger directionality test. Table S8. Results of MR-IVW. Table S9. Results of MR-egger. Table S10. Results of Weighted Median MR. Table S11. Results of heterogeneity assessment through Cochran's Q statistic. Table S12. 95 protein-AID pairs identified from MR analysis. Table S13. 21 protein-AID pairs identified from colocalization analysis. Table S14. Drug-gene interactions between 4 protein-coding genes and 13 drugs. Table S15. Druggability of 20 significant proteins identified from the comprehensive analysis. [file 439_2023_2627_MOESM1_ESM.xlsx]

## Sheet: S1-GWAS
Table S1：GWAS summary statistics with European ancestry for AIDs.
disease	case	control	total	website
Ankylosing spondylitis	1344	324074	325418	https://www.ebi.ac.uk/gwas/studies/GCST90014438
Celiac disease	2364	324074	326438	https://www.ebi.ac.uk/gwas/studies/GCST90014442
Hypothyroidism	23497	461101	484598	https://www.ebi.ac.uk/gwas/studies/GCST90038637
Inflammatory bowel disease	7045	449282	456327	https://cnsgenomics.com/content/data
Multiple sclerosis	1683	324074	325757	https://www.ebi.ac.uk/gwas/studies/GCST90014448
Myasthenia gravis	1873	36370	38243	https://www.ebi.ac.uk/gwas/studies/GCST90093061
Pernicious anemia	1555	324074	325629	https://www.ebi.ac.uk/gwas/studies/GCST90014450
Rheumatoid arthritis	6360	324074	330434	https://www.ebi.ac.uk/gwas/studies/GCST90014458
Systemic lupus erythematosus	5201	9066	14267	https://www.ebi.ac.uk/gwas/studies/GCST003156
Type 1 diabetes	18942	501638	520580	https://www.ebi.ac.uk/gwas/studies/GCST90014023

## Sheet: S2-PWAS
Table S2：174 protein-AID pairs identified from PWAS.
Autoimmune diseases	Protein	Gene	Chr	P0	P1	PWAS.Z	PWAS.P	FDR
celiac disease	SeqId_5102_55	MICB	6	31494881	31511124	-40.0214	0	0
type 1 diabetes	SeqId_3186_2	C2	6	31897785	31945672	42.6765	0	0
type 1 diabetes	SeqId_5102_55	MICB	6	31494881	31511124	-35.0498	3.93e-269	1.7659e-265
celiac disease	SeqId_2849_49	AIF1	6	31615217	31617021	34.9927	2.9e-268	9.773e-265
celiac disease	SeqId_7757_5	HLA-DQA2	6	32741391	32747198	-33.0575	1.21e-239	3.2622e-236
celiac disease	SeqId_3186_2	C2	6	31897785	31945672	31.8163	3.86e-222	8.6721e-219
celiac disease	SeqId_2730_58	MICA	6	31399784	31415315	22.2338	1.62e-109	3.1197e-106
celiac disease	SeqId_17692_2	BTN3A3	6	26440472	26453415	-19.763	6.22e-87	1.04807e-83
celiac disease	SeqId_11387_3	ATF6B	6	32115264	32128253	-17.2643	8.74e-67	1.30906e-63
ankylosing spondylitis	SeqId_2849_49	AIF1	6	31615217	31617021	-16.6326	4.04e-62	5.44592e-59
hypothyroidism	SeqId_4125_52	AGER	6	32180968	32184322	-16.4599	7.12e-61	8.72524e-58
type 1 diabetes	SeqId_4129_72	CFB	6	31945650	31952084	-14.9064	2.99e-50	3.35877e-47
type 1 diabetes	SeqId_10445_20	APOM	6	31652416	31658210	14.4718	1.83e-47	1.89757e-44
ankylosing spondylitis	SeqId_2730_58	MICA	6	31399784	31415315	-13.9667	2.49e-44	2.39751e-41
hypothyroidism	SeqId_5102_55	MICB	6	31494881	31511124	-13.6707	1.52e-42	1.36597e-39
type 1 diabetes	SeqId_11387_3	ATF6B	6	32115264	32128253	13.2995	2.33e-40	1.96303e-37
type 1 diabetes	SeqId_11278_4	COL11A2	6	33162681	33192499	-12.375	3.57e-35	2.8308e-32
celiac disease	SeqId_10445_20	APOM	6	31652416	31658210	12.2365	1.98e-34	1.4828e-31
celiac disease	SeqId_4125_52	AGER	6	32180968	32184322	12.1617	4.97e-34	3.52608e-31
celiac disease	SeqId_3003_29	NCR3	6	31588895	31593006	11.9927	3.88e-33	2.61512e-30
type 1 diabetes	SeqId_3003_29	NCR3	6	31588895	31593006	11.8854	1.41e-32	9.05086e-30
type 1 diabetes	SeqId_2617_56	ERBB3	12	56076799	56103505	-11.8689	1.72e-32	1.05389e-29
hypothyroidism	SeqId_3186_2	C2	6	31897785	31945672	11.7667	5.8e-32	3.3993e-29
rheumatoid arthritis	SeqId_4125_52	AGER	6	32180968	32184322	-11.3	1.31e-29	7.35783e-27
type 1 diabetes	SeqId_7757_5	HLA-DQA2	6	32741391	32747198	11.266	1.93e-29	1.04066e-26
type 1 diabetes	SeqId_8465_52	CTSH	15	78921058	78949574	9.9991	1.54e-23	7.98431e-21
type 1 diabetes	SeqId_12378_71	TAPBP	6	33299694	33314387	-9.45357	3.27e-21	1.63258e-18
rheumatoid arthritis	SeqId_7757_5	HLA-DQA2	6	32741391	32747198	9.3493	8.82e-21	4.2462e-18
rheumatoid arthritis	SeqId_11387_3	ATF6B	6	32115264	32128253	9.2879	1.57e-20	7.29779e-18
type 1 diabetes	SeqId_2849_49	AIF1	6	31615217	31617021	9.1402	6.23e-20	2.79935e-17
hypothyroidism	SeqId_2730_58	MICA	6	31399784	31415315	8.8894	6.15e-19	2.67426e-16
multiple sclerosis	SeqId_3186_2	C2	6	31897785	31945672	-8.82933	1.05e-18	4.42313e-16
hypothyroidism	SeqId_11387_3	ATF6B	6	32115264	32128253	8.4945	1.99e-17	8.12885e-15
rheumatoid arthritis	SeqId_2849_49	AIF1	6	31615217	31617021	-8.0065	1.18e-15	4.67835e-13
multiple sclerosis	SeqId_11387_3	ATF6B	6	32115264	32128253	-7.87394	3.44e-15	1.32489e-12
type 1 diabetes	SeqId_9241_40	SIRPG	20	1629152	1657779	7.7212	1.15e-14	4.30611e-12
celiac disease	SeqId_4129_72	CFB	6	31945650	31952084	7.59132	3.17e-14	1.15491e-11
rheumatoid arthritis	SeqId_5102_55	MICB	6	31494881	31511124	-7.5058	6.1e-14	2.16389e-11
ankylosing spondylitis	SeqId_4124_24	HSPA1A	6	31815543	31817946	7.41502	1.22e-13	4.21682e-11
celiac disease	SeqId_4124_24	HSPA1A	6	31815543	31817946	7.38426	1.53e-13	5.1561e-11
pernicious anemia	SeqId_19614_8	TCN1	11	59852800	59866489	-7.3087	2.7e-13	8.87707e-11
inflammatory bowel disease	SeqId_3309_2	FCGR2A	1	161505430	161524013	-7.2445	4.34e-13	1.39293e-10
hypothyroidism	SeqId_16918_198	TLR3	4	186069155	186088073	7.0386	1.94e-12	6.08167e-10
celiac disease	SeqId_12378_71	TAPBP	6	33299694	33314387	7.00338	2.5e-12	7.65909e-10
multiple sclerosis	SeqId_7757_5	HLA-DQA2	6	32741391	32747198	-6.86019	6.88e-12	2.06094e-09
hypothyroidism	SeqId_2617_56	ERBB3	12	56076799	56103505	-6.82877	8.56e-12	2.50845e-09
systemic lupus erythematosus	SeqId_3309_2	FCGR2A	1	161505430	161524013	6.81162	9.65e-12	2.7677e-09
systemic lupus erythematosus	SeqId_17692_2	BTN3A3	6	26440472	26453415	-6.71	1.96e-11	5.50433e-09
ankylosing spondylitis	SeqId_3003_29	NCR3	6	31588895	31593006	-6.61006	3.84e-11	1.05639e-08
hypothyroidism	SeqId_7757_5	HLA-DQA2	6	32741391	32747198	-6.5752	4.86e-11	1.31026e-08
type 1 diabetes	SeqId_3445_53	IL15RA	10	5943639	5978187	6.4085	1.47e-10	3.88541e-08
hypothyroidism	SeqId_17151_84	IRF3	19	49659569	49665875	6.3221	2.58e-10	6.68815e-08
ankylosing spondylitis	SeqId_11387_3	ATF6B	6	32115264	32128253	6.17138	6.77e-10	1.72188e-07
hypothyroidism	SeqId_6462_12	TIMP4	3	12153068	12158912	-6.12627	9e-10	2.24667e-07
type 1 diabetes	SeqId_5698_60	TNXB	6	32041153	32115334	-6.04448	1.5e-09	3.67636e-07
inflammatory bowel disease	SeqId_4407_10	MST1	3	49683947	49689501	-5.7579	8.52e-09	2.05089e-06
hypothyroidism	SeqId_2744_57	IGHG1|IGHG2|IGHG3|IGHG4|IGK@|IGL@	14	105736343	105743071	-5.7473	9.07e-09	2.14498e-06
ankylosing spondylitis	SeqId_4964_67	ERAP1	5	96760810	96808100	5.5578	2.73e-08	6.3449e-06
systemic lupus erythematosus	SeqId_8245_27	ICAM5	19	10289952	10296778	5.51078	3.57e-08	8.15654e-06
systemic lupus erythematosus	SeqId_3310_62	FCGR2B	1	161663147	161678654	5.48062	4.24e-08	9.52587e-06
multiple sclerosis	SeqId_2849_49	AIF1	6	31615217	31617021	5.47156	4.46e-08	9.85587e-06
systemic lupus erythematosus	SeqId_5124_69	ICAM5	19	10289952	10296778	5.46745	4.57e-08	9.93606e-06
hypothyroidism	SeqId_11278_4	COL11A2	6	33162681	33192499	-5.4519	4.98e-08	1.06556e-05
type 1 diabetes	SeqId_9343_16	IL2RB	22	37125843	37175054	-5.4172	6.05e-08	1.27428e-05
myasthenia gravis	SeqId_5102_55	MICB	6	31494881	31511124	-5.3534	8.63e-08	1.78973e-05
hypothyroidism	SeqId_2813_11	AGRP	16	67482571	67483547	5.3442	9.08e-08	1.85452e-05
rheumatoid arthritis	SeqId_4129_72	CFB	6	31945650	31952084	-5.3402	9.28e-08	1.86708e-05
type 1 diabetes	SeqId_4124_24	HSPA1A	6	31815543	31817946	5.30503	1.13e-07	2.24006e-05
rheumatoid arthritis	SeqId_3186_2	C2	6	31897785	31945672	5.2403	1.6e-07	3.1258e-05
systemic lupus erythematosus	SeqId_9962_1	CDHR5	11	616577	626078	-5.0484	4.45e-07	8.56943e-05
inflammatory bowel disease	SeqId_3310_62	FCGR2B	1	161663147	161678654	-4.8862	1.03e-06	0.000195555
inflammatory bowel disease	SeqId_2968_61	TNFSF15	9	114784652	114806039	-4.7537	2e-06	0.000374444
hypothyroidism	SeqId_5089_11	IL7R	5	35852695	35879603	4.74446	2.09e-06	0.000385934
hypothyroidism	SeqId_5698_60	TNXB	6	32041153	32115334	4.7378	2.16e-06	0.00039347
hypothyroidism	SeqId_4440_15	FCRL3	1	157674321	157700769	4.73714	2.17e-06	0.000390021
inflammatory bowel disease	SeqId_3186_2	C2	6	31897785	31945672	-4.7166	2.4e-06	0.000425684
multiple sclerosis	SeqId_5102_55	MICB	6	31494881	31511124	-4.71653	2.4e-06	0.000420156
hypothyroidism	SeqId_10346_5	STAT3	17	42313324	42388540	-4.66713	3.05e-06	0.000527103
inflammatory bowel disease	SeqId_2849_49	AIF1	6	31615217	31617021	-4.5808	4.63e-06	0.00079003
multiple sclerosis	SeqId_4125_52	AGER	6	32180968	32184322	4.5684	4.91e-06	0.000827335
myasthenia gravis	SeqId_15513_108	PRSS8	16	31131433	31135727	4.5377	5.69e-06	0.000946928
hypothyroidism	SeqId_3445_53	IL15RA	10	5943639	5978187	4.5342	5.78e-06	0.000950176
systemic lupus erythematosus	SeqId_4342_10	ICAM1	19	10271093	10286615	-4.47088	7.79e-06	0.00126517
hypothyroidism	SeqId_10521_10	MXRA8	1	1352689	1361777	4.44244	8.89e-06	0.00142663
inflammatory bowel disease	SeqId_15388_24	FCGR3A	1	161541759	161550737	4.4148	1.01e-05	0.00160174
type 1 diabetes	SeqId_17764_108	RHOC	1	112701127	112707434	4.39237	1.12e-05	0.00175553
type 1 diabetes	SeqId_8245_27	ICAM5	19	10289952	10296778	4.361	1.29e-05	0.00199876
hypothyroidism	SeqId_9343_16	IL2RB	22	37125843	37175054	-4.3482	1.37e-05	0.00209859
inflammatory bowel disease	SeqId_5088_175	IL23R	1	67138907	67259979	4.3489	1.37e-05	0.00207501
hypothyroidism	SeqId_16913_8	RNASET2	6	166922113	166957191	-4.3441	1.4e-05	0.00209689
inflammatory bowel disease	SeqId_14156_33	YWHAB	20	44885702	44908532	-4.307	1.66e-05	0.00245899
type 1 diabetes	SeqId_5124_69	ICAM5	19	10289952	10296778	4.2937	1.76e-05	0.00257878
inflammatory bowel disease	SeqId_12594_5	GCA	2	162318840	162371595	-4.2868	1.81e-05	0.00262353
celiac disease	SeqId_5698_60	TNXB	6	32041153	32115334	4.26571	1.99e-05	0.00285374
celiac disease	SeqId_15471_29	PNLIPRP2	10	116620953	116645143	4.2619	2.03e-05	0.00288046
inflammatory bowel disease	SeqId_3311_27	FCGR3B	1	161623196	161631963	4.2072	2.59e-05	0.00363679
type 1 diabetes	SeqId_5648_28	CTRB2	16	75204103	75207161	-4.2011	2.66e-05	0.00369658
type 1 diabetes	SeqId_2705_5	CCL25	19	8052318	8062660	4.1236	3.73e-05	0.00513065
type 1 diabetes	SeqId_8007_19	CTSB	8	11842524	11869533	-4.0852	4.4e-05	0.00599111
hypothyroidism	SeqId_5134_52	HAVCR2	5	157085832	157142869	4.0653	4.8e-05	0.0064704
type 1 diabetes	SeqId_14054_17	IL15RA	10	5943639	5978187	4.0525	5.07e-05	0.00676669
ankylosing spondylitis	SeqId_5509_7	EGF	4	109912883	110013766	-4.0496	5.13e-05	0.00677965
type 1 diabetes	SeqId_13700_10	ANXA2	15	60347134	60402883	4.0435	5.27e-05	0.00689705
hypothyroidism	SeqId_6408_2	INHBC	12	57434784	57452062	-4.03788	5.39e-05	0.00698627
hypothyroidism	SeqId_9962_1	CDHR5	11	616577	626078	-4.023	5.75e-05	0.00738191
systemic lupus erythematosus	SeqId_3363_31	CSK	15	74782080	74803197	4.0198	5.82e-05	0.00740128
hypothyroidism	SeqId_18340_2	PSMB4	1	151399560	151401937	4.0163	5.91e-05	0.00744549
pernicious anemia	SeqId_5102_55	MICB	6	31494881	31511124	-4.00117	6.3e-05	0.00786333
hypothyroidism	SeqId_12652_37	AHCYL1	1	109984765	110023742	3.98438	6.77e-05	0.00837244
inflammatory bowel disease	SeqId_2730_58	MICA	6	31399784	31415315	-3.9504	7.8e-05	0.00955854
type 1 diabetes	SeqId_13381_49	B4GALT1	9	33104082	33167356	-3.93236	8.41e-05	0.0102132
rheumatoid arthritis	SeqId_5698_60	TNXB	6	32041153	32115334	-3.9242	8.7e-05	0.0104711
pernicious anemia	SeqId_10630_5	HTATIP2	11	20363685	20383782	3.9224	8.77e-05	0.0104619
hypothyroidism	SeqId_5337_64	CD86	3	122055362	122121139	3.91865	8.9e-05	0.0105239
systemic lupus erythematosus	SeqId_12524_18	SAT2	17	7626234	7627876	3.9133	9.11e-05	0.0106785
hypothyroidism	SeqId_3216_2	PIGR	1	206928522	206946466	-3.88892	0.000101	0.0117369
ankylosing spondylitis	SeqId_7757_5	HLA-DQA2	6	32741391	32747198	3.88149	0.000104	0.0119822
myasthenia gravis	SeqId_7757_5	HLA-DQA2	6	32741391	32747198	3.8818	0.000104	0.0118807
hypothyroidism	SeqId_2849_49	AIF1	6	31615217	31617021	-3.8585	0.000114	0.0129136
inflammatory bowel disease	SeqId_17151_84	IRF3	19	49659569	49665875	-3.85727	0.000115	0.0129183
rheumatoid arthritis	SeqId_12378_71	TAPBP	6	33299694	33314387	-3.8567	0.000115	0.0128116
type 1 diabetes	SeqId_7968_15	CRTAM	11	122838500	122872643	-3.851	0.000118	0.013038
rheumatoid arthritis	SeqId_10445_20	APOM	6	31652416	31658210	3.8367	0.000125	0.0136992
myasthenia gravis	SeqId_2849_49	AIF1	6	31615217	31617021	3.7964	0.000147	0.0159803
hypothyroidism	SeqId_11615_16	DAPP1	4	99816827	99870190	3.7943	0.000148	0.0159603
hypothyroidism	SeqId_3421_54	TNFSF8	9	114893343	114930595	3.791	0.00015	0.0160476
hypothyroidism	SeqId_18893_26	GPR56	16	57610652	57665580	3.7857	0.000153	0.0162397
hypothyroidism	SeqId_12378_71	TAPBP	6	33299694	33314387	-3.7847	0.000154	0.0162181
myasthenia gravis	SeqId_8465_52	CTSH	15	78921058	78949574	3.7732	0.000161	0.0168239
systemic lupus erythematosus	SeqId_4129_72	CFB	6	31945650	31952084	-3.77052	0.000163	0.0169018
systemic lupus erythematosus	SeqId_4929_55	SHBG	17	7613946	7633382	3.7644	0.000167	0.0171844
systemic lupus erythematosus	SeqId_17151_84	IRF3	19	49659569	49665875	3.75829	0.000171	0.0174627
type 1 diabetes	SeqId_16792_4	SIGLEC5	19	51611927	51645545	3.7494	0.000177	0.0179395
rheumatoid arthritis	SeqId_4124_24	HSPA1A	6	31815543	31817946	3.7426	0.000182	0.0183087
type 1 diabetes	SeqId_6364_7	TAPBPL	12	6451690	6466517	-3.73379	0.000189	0.018872
inflammatory bowel disease	SeqId_9017_58	LCT	2	135787850	135837184	3.7296	0.000192	0.0190306
type 1 diabetes	SeqId_5132_71	IL27RA	19	14031762	14053218	3.7214	0.000198	0.019482
type 1 diabetes	SeqId_6383_90	TLL1	4	165873237	166104457	-3.7216	0.000198	0.0193409
hypothyroidism	SeqId_3311_27	FCGR3B	1	161623196	161631963	3.71413	0.000204	0.0197836
type 1 diabetes	SeqId_9870_17	WARS	14	100333790	100376805	3.7137	0.000204	0.0196423
type 1 diabetes	SeqId_6408_2	INHBC	12	57434784	57452062	-3.71077	0.000207	0.0197898
multiple sclerosis	SeqId_4129_72	CFB	6	31945650	31952084	-3.6918	0.000223	0.0211693
type 1 diabetes	SeqId_2774_10	IL16	15	81159575	81314058	-3.688	0.000226	0.0213041
hypothyroidism	SeqId_13552_7	SWAP70	11	9664077	9752993	-3.6799	0.000233	0.0218114
multiple sclerosis	SeqId_10346_5	STAT3	17	42313324	42388540	-3.6781	0.000235	0.0218469
hypothyroidism	SeqId_15395_15	GSTM1	1	109687814	109709039	3.62247	0.000292	0.02696
systemic lupus erythematosus	SeqId_8759_29	A4GALT	22	42692121	42721298	3.611	0.000305	0.0279687
pernicious anemia	SeqId_7757_5	HLA-DQA2	6	32741391	32747198	-3.60308	0.000314	0.0285995
hypothyroidism	SeqId_13544_9	HMHA1	19	1065923	1086628	-3.595	0.000324	0.0293122
hypothyroidism	SeqId_3323_37	LRP8	1	53242364	53328469	-3.59242	0.000328	0.0294763
systemic lupus erythematosus	SeqId_7211_2	RNASE1	14	20801228	20802855	-3.5874	0.000334	0.0298167
pernicious anemia	SeqId_17151_84	IRF3	19	49659569	49665875	3.5854	0.000337	0.0298866
systemic lupus erythematosus	SeqId_7655_11	NPPB	1	11857464	11858945	-3.56522	0.000364	0.0320701
hypothyroidism	SeqId_12396_19	HIBCH	2	190189735	190344193	-3.56401	0.000365	0.0319494
type 1 diabetes	SeqId_2888_49	C7	5	40909497	40984643	-3.5587	0.000373	0.032439
type 1 diabetes	SeqId_5671_1	CTRB1	16	75218988	75226338	-3.5537	0.00038	0.0328359
hypothyroidism	SeqId_8368_102	TNFRSF1B	1	12166991	12209228	3.55179	0.000383	0.0328843
multiple sclerosis	SeqId_2654_19	TNFRSF1A	12	6328757	6342114	-3.5467	0.00039	0.0332734
hypothyroidism	SeqId_13931_22	PSMD9	12	121888732	121918297	3.5419	0.000397	0.0336576
type 1 diabetes	SeqId_5089_11	IL7R	5	35852695	35879603	3.5386	0.000402	0.0338685
type 1 diabetes	SeqId_3320_49	IGFBP7	4	57030773	57110385	3.5268	0.000421	0.0352489
hypothyroidism	SeqId_12432_23	CACYBP	1	174999163	175012027	3.52472	0.000424	0.035281
inflammatory bowel disease	SeqId_6451_64	ASPN	9	92456205	92482506	3.5138	0.000442	0.0365531
hypothyroidism	SeqId_2647_66	GDI2	10	5765223	5842132	3.5126	0.000444	0.0364946
type 1 diabetes	SeqId_18172_71	ASF1A	6	118894152	118909171	-3.50832	0.000451	0.0368453
inflammatory bowel disease	SeqId_2888_49	C7	5	40909497	40984643	3.4992	0.000467	0.0379227
hypothyroidism	SeqId_9910_9	MTAP	9	21802636	21937651	-3.4933	0.000477	0.0385028
ankylosing spondylitis	SeqId_2968_61	TNFSF15	9	114784652	114806039	-3.4834	0.000495	0.0397179
type 1 diabetes	SeqId_8014_359	MANEA	6	95577485	95609470	-3.47373	0.000513	0.0409186
celiac disease	SeqId_14079_14	IL18R1	2	102311529	102398777	3.4708	0.000519	0.0411536
pernicious anemia	SeqId_4125_52	AGER	6	32180968	32184322	-3.4659	0.000528	0.0416225
systemic lupus erythematosus	SeqId_18319_7	PDHX	11	34915829	35020591	3.4451	0.000571	0.0447505
multiple sclerosis	SeqId_6897_38	B3GAT3	11	62615296	62622154	3.426	0.000613	0.0477644
hypothyroidism	SeqId_15388_24	FCGR3A	1	161541759	161550737	3.41528	0.000637	0.0493492
Chr, chromosome. Gene position (P0 and P1) are based on GRCh38/hg38. PWAS, proteome-wide association study; FDR, false discovery rate;

## Sheet: S3-bivariate_all genes
Table S3: bivariate conditional analysis of significant PWAS genes and all TWAS genes in whole blood
Autoimmune diseases	PWAS_hit	PWAS_p	TWAS_hit	TWAS.Z	TWAS_p	Dist_of_hits	Corr_of_hits	PcT_p	TcP_p	FDR
type 1 diabetes	HLA-DQA2	1.93e-29	HLA-DQB1	-59.0217	0	-114147	0.46	0	0	0
type 1 diabetes	C2	0	C2	38.6266	0	-32223	0.357	6.51e-210	2.54e-138	5.6637e-208
celiac disease	AIF1	2.9e-268	C2	49.6066	0	250345	0.259	1.66e-116	0	9.628e-115
celiac disease	CFB	3.17e-14	C2	49.6066	0	-80088	-0.265	1.02e-102	0	4.437e-101
celiac disease	HLA-DQA2	1.21e-239	HLA-DQB1	-34.0618	2.71e-254	-114147	0.46	1.74e-85	3.7e-100	6.0552e-84
type 1 diabetes	ATF6B	2.33e-40	C2	38.6266	0	-249702	-0.128	9.86e-76	0	2.8594e-74
type 1 diabetes	MICB	3.93e-269	C2	38.6266	0	370681	-0.572	3.48e-56	1.45e-113	8.65029e-55
celiac disease	C2	3.86e-222	C2	49.6066	0	-32223	0.357	1.78e-51	0	3.8715e-50
ankylosing spondylitis	AIF1	4.04e-62	XXbac-BPG181B23.7	-16.5791	9.86e-62	-253151	0.139	1.94e-47	4.74e-47	3.75067e-46
celiac disease	MICB	0	C2	49.6066	0	370681	-0.572	9.62e-46	1.18e-232	1.67388e-44
hypothyroidism	MICB	1.52e-42	TCF19	17.9	1.14e-71	-368562	-0.0288	1.49e-39	1.14e-68	2.35691e-38
hypothyroidism	AGER	7.12e-61	HLA-DQB1	-22.8	1.7e-115	446276	0.164	5.25e-38	2.96e-92	7.6125e-37
celiac disease	TNXB	1.99e-05	C2	49.6066	0	-175591	-0.156	6.61e-34	0	8.84723e-33
hypothyroidism	MICA	6.15e-19	TCF19	17.9	1.14e-71	-273465	-0.162	6.38e-33	1.5e-85	7.92943e-32
celiac disease	MICA	1.62e-109	C2	49.6066	0	465778	0.216	4.1e-32	0	4.756e-31
type 1 diabetes	COL11A2	3.57e-35	TAP2	-53.082	0	-373071	0.0218	3.18e-29	0	3.45825e-28
celiac disease	ATF6B	8.74e-67	C2	49.6066	0	-249702	-0.128	4.71e-28	0	4.82082e-27
celiac disease	AGER	4.97e-34	C2	49.6066	0	-315406	0.0315	2.87e-26	0	2.77433e-25
rheumatoid arthritis	AGER	1.31e-29	FKBPL	-11.2015	4.01e-29	-84484	0.073	7.72e-26	2.36e-25	7.06989e-25
rheumatoid arthritis	HLA-DQA2	8.82e-21	HLA-DQA2	10.4441	1.56e-25	-32272	-0.0441	9.26e-23	1.65e-27	8.0562e-22
rheumatoid arthritis	MICB	6.1e-14	PRRC2A	9.45805	3.14e-21	93616	0.0346	4.58e-15	2.39e-22	3.79486e-14
type 1 diabetes	NCR3	1.41e-32	C2	38.6266	0	276667	0.107	6.05e-15	0	4.785e-14
type 1 diabetes	SIRPG	1.15e-14	SIRPD	3.0841	0.002042	-114255	-0.00905	9.23e-15	0.00161	6.9827e-14
multiple sclerosis	C2	1.05e-18	PPT2	12.5372	4.67e-36	223953	-0.118	1.39e-13	5.61e-31	1.00775e-12
pernicious anemia	TCN1	2.7e-13	MS4A6A	-1.21506	0.224	86281	0.129	5.51e-13	0.785	3.83496e-12
multiple sclerosis	ATF6B	3.44e-15	HLA-DRB9	-18.0066	1.73e-72	312334	0.0402	8.27e-13	3.86e-70	5.53454e-12
hypothyroidism	TLR3	1.94e-12	MLF1IP	1.0913	0.275121	-453037	-0.0612	1.09e-12	0.127	7.02444e-12
multiple sclerosis	HLA-DQA2	6.88e-12	HLA-DRB9	-18.0066	1.73e-72	-313793	-0.00108	6e-12	1.51e-72	3.72857e-11
systemic lupus erythematosis	FCGR2A	9.65e-12	FCER1G	-2.97051	0.00297	-320406	-0.00069	9.79e-12	0.00302	5.874e-11
type 1 diabetes	APOM	1.83e-47	C2	38.6266	0	213146	0.204	1.46e-11	8.55e-291	8.468e-11
hypothyroidism	ATF6B	1.99e-17	HLA-DQA1	-21.9	3.72e-106	480692	-0.0813	1.63e-11	1.75e-100	9.14903e-11
celiac disease	NCR3	3.88e-33	C2	49.6066	0	276667	0.107	1.69e-11	0	9.18938e-11
type 1 diabetes	IL15RA	1.47e-10	FBXO18	-3.10986	0.001872	-11445	0.07	3.09e-11	0.000361	1.62927e-10
multiple sclerosis	AIF1	4.46e-08	DDAH2	12.0723	1.48e-33	79598	-0.0818	9.1e-11	3.41e-36	4.65706e-10
hypothyroidism	IRF3	2.58e-10	NTN5	5.54995	2.86e-08	-494905	-0.0223	1.14e-10	1.25e-08	5.66743e-10
rheumatoid arthritis	C2	1.6e-07	FKBPL	-11.2015	4.01e-29	198699	0.0951	2.38e-10	6.8e-32	1.15033e-09
rheumatoid arthritis	ATF6B	1.57e-20	FKBPL	-11.2015	4.01e-29	-18780	-0.297	4.33e-10	9.48e-19	2.03627e-09
hypothyroidism	TIMP4	9e-10	TAMM41	0.9506	0.342	-321152	-0.0773	1.27e-09	0.632	5.81526e-09
type 1 diabetes	TAPBP	3.27e-21	HLA-DOA	-25.5181	1.24e-143	-327739	0.145	6.5e-09	1.61e-131	2.9e-08
ankylosing spondylitis	ERAP1	2.73e-08	LNPEP	-0.83933	0.401	-489296	-0.423	9.42e-09	0.0958	4.0977e-08
rheumatoid arthritis	AIF1	1.18e-15	FKBPL	-11.2015	4.01e-29	481267	0.216	1.02e-08	2.9e-22	4.32878e-08
inflammatory bowel disease	FCGR2A	4.34e-13	RPS23P10	5.16507	2.4e-07	931	-0.425	2.44e-08	0.0213	1.01086e-07
systemic lupus erythematosis	FCGR2B	4.24e-08	FCER1G	-2.97051	0.00297	-478123	0.00607	3.82e-08	0.00267	1.54577e-07
ankylosing spondylitis	MICA	2.49e-44	XXbac-BPG181B23.7	-16.5791	9.86e-62	-37718	0.574	5.61e-08	1.4e-25	2.2185e-07
ankylosing spondylitis	HLA-DQA2	0.000104	HLA-DQB1-AS1	-3.97203	7.13e-05	-113259	0.312	7.01e-08	4.86e-08	2.71053e-07
type 1 diabetes	IL2RB	6.05e-08	C1QTNF6	4.13152	3.6e-05	450364	-0.0105	7.69e-08	4.6e-05	2.90883e-07
multiple sclerosis	MICB	2.4e-06	DDAH2	12.0723	1.48e-33	199934	0.0323	3.24e-07	2.12e-34	1.19949e-06
systemic lupus erythematosis	ICAM5	3.57e-08	ICAM5	-5.58183	2.38e-08	110705	-0.128	1.31e-06	8.72e-07	4.74875e-06
type 1 diabetes	CFB	2.99e-50	C2	38.6266	0	-80088	-0.265	1.34e-06	3.43e-283	4.75837e-06
hypothyroidism	STAT3	3.05e-06	ASB16-AS1	2.38238	0.0172	-59983	0.0591	1.46e-06	0.00774	5.0808e-06
systemic lupus erythematosis	ICAM5_2	4.57e-08	ICAM5	-5.58183	2.38e-08	110705	-0.126	1.56e-06	8.09e-07	5.32235e-06
inflammatory bowel disease	TNFSF15	2e-06	PTBP3	-0.6118	0.541	196063	-0.00114	1.99e-06	0.537	6.65885e-06
hypothyroidism	IL15RA	5.78e-06	GDI2	3.58636	0.000335	-136453	-0.058	2.03e-06	0.000115	6.66453e-06
hypothyroidism	CDHR5	5.75e-05	RP11-326C3.11	-4.9129	8.97e-07	-297937	-0.128	2.74e-06	4.45e-08	8.82889e-06
hypothyroidism	IGHG1|IGHG2|IGHG3|IGHG4|IGK@|IGL@	9.07e-09	RP11-731F5.2	3.5917	0.000329	377918	-0.507	5.25e-06	0.433	1.66091e-05
hypothyroidism	IL2RB	1.37e-05	RAC2	5.8314	5.5e-09	495458	0.0341	5.38e-06	2.19e-09	1.67164e-05
type 1 diabetes	IL15RA_2	5.07e-05	FBXO18	-3.10986	0.001872	-11445	0.135	6.39e-06	0.000224	1.95063e-05
ankylosing spondylitis	ATF6B	6.77e-10	LY6G5B	-8.35213	6.7e-17	-477320	-0.217	8.1e-06	6.85e-13	2.43e-05
hypothyroidism	HLA-DQA2	4.86e-11	HLA-DQB1	-22.8	1.7e-115	-114147	0.46	1.1e-05	7.29e-110	3.24407e-05
celiac disease	HSPA1A	1.53e-13	C2	49.6066	0	50019	0.0612	1.33e-05	0	3.857e-05
inflammatory bowel disease	YWHAB	1.66e-05	ZNF335	1.8206	0.0687	-308410	0.00649	1.57e-05	0.0645	4.47836e-05
inflammatory bowel disease	MICA	7.8e-05	MICB	2.81693	0.00485	62874	0.115	1.68e-05	0.000987	4.71484e-05
celiac disease	PNLIPRP2	2.03e-05	FAM160B1	-0.46185	0.644	-39450	0.0464	1.8e-05	0.509	4.97143e-05
hypothyroidism	TNXB	2.16e-06	C4A	-17.9	1.86e-71	-91352	-0.0252	1.81e-05	9.05e-71	4.92094e-05
ankylosing spondylitis	NCR3	3.84e-11	XXbac-BPG181B23.7	-16.5791	9.86e-62	-226829	0.147	2.46e-05	4.35e-56	6.58523e-05
type 1 diabetes	ERBB3	1.72e-32	RPS26	16.3874	2.35e-60	358838	-0.503	2.73e-05	1.87e-33	7.19727e-05
type 1 diabetes	CCL25	3.73e-05	CERS4	-2.39279	0.0167	219302	0.0167	3.13e-05	0.0138	8.12866e-05
inflammatory bowel disease	GCA	1.81e-05	AC009299.3	2.20436	0.0275	-217590	-0.0927	4.13e-05	0.0696	0.000105679
inflammatory bowel disease	IL23R	1.37e-05	TCTEX1D1	-2.96419	0.00303	79236	-0.0922	4.26e-05	0.01	0.000107426
type 1 diabetes	ANXA2	5.27e-05	GTF2A2	-0.044	0.965	-416873	0.0717	4.97e-05	0.738	0.00012354
hypothyroidism	AHCYL1	6.77e-05	GSTM1	2.31503	0.0206	245671	-0.0256	5.23e-05	0.0156	0.000128172
type 1 diabetes	CRTAM	0.000118	UBASH3B	1.0287	0.304	-312117	0.137	5.59e-05	0.117	0.000135092
hypothyroidism	C2	5.8e-32	C4A	-17.9	1.86e-71	52016	-0.46	6.88e-05	6.32e-45	0.000163989
hypothyroidism	RNASET2	1.4e-05	RNASET2	-11.3	1.22e-29	420879	0.0342	7.48e-05	6.54e-29	0.000175881
hypothyroidism	CD86	8.9e-05	PARP9	1.84528	0.065	191409	-0.00189	8.78e-05	0.0639	0.000203696
type 1 diabetes	SIGLEC5	0.000177	ZNF175	-1.37062	0.17	462624	0.108	8.82e-05	0.0739	0.000201932
hypothyroidism	HAVCR2	4.8e-05	FNDC9	-1.9056	0.0567	-317224	-0.106	0.000102	0.138	0.000230494
hypothyroidism	FCGR3A	0.000637	FCGR2B	-3.07024	0.00214	9342	0.138	0.000106	0.000349	0.000236462
hypothyroidism	DAPP1	0.000148	ADH5	0.6382	0.52332	175305	-0.075	0.000117	0.355	0.000257696
inflammatory bowel disease	IRF3	0.000115	NTN5	2.11492	0.0344	-494905	-0.0223	0.000138	0.0424	0.00030015
type 1 diabetes	B4GALT1	8.41e-05	NFX1	-1.03776	0.29938	186427	0.18	0.00014	0.738	0.000300741
hypothyroidism	GPR56	0.000153	RSPRY1	1.9423	0.0521	-390603	-0.00815	0.000144	0.0485	0.000305561
hypothyroidism	TNFSF8	0.00015	RP11-430K21.2	-1.6091	0.108	-328083	0.00483	0.000145	0.104	0.000303976
type 1 diabetes	CTSB	4.4e-05	RP11-148O21.2	-2.0036	0.045113	-426549	0.187	0.000158	0.206	0.000327286
hypothyroidism	FCGR3B	0.000204	FCGR2B	-3.07024	0.00214	-72095	0.017	0.000165	0.00173	0.000337765
systemic lupus erythematosis	A4GALT	0.000305	RRP7B	2.37604	0.0175	259108	-0.0368	0.000215	0.0121	0.000435
hypothyroidism	GSTM1	0.000292	TMEM167B	-1.43387	0.152	-54333	0.0473	0.00022	0.108	0.00044
multiple sclerosis	STAT3	0.000235	RUNDC3A	2.16801	0.03016	72603	0.00354	0.000228	0.0292	0.000450818
type 1 diabetes	IL16	0.000226	MESDC2	0.9351	0.35	80092	-0.00558	0.000231	0.36	0.000451618
systemic lupus erythematosis	IRF3	0.000171	NTN5	-3.74727	0.000179	-494905	-0.0223	0.000237	0.000248	0.0004582
hypothyroidism	HIBCH	0.000365	SLC40A1	1.87322	0.061	235570	0.0529	0.000244	0.039	0.000466549
type 1 diabetes	ICAM5	1.29e-05	ICAM5	-5.68971	1.27e-08	110705	-0.128	0.000248	2.27e-07	0.000469043
type 1 diabetes	IL27RA	0.000198	CTB-55O6.12	1.17154	0.241	216229	0.115	0.000306	0.454	0.000572516
type 1 diabetes	ICAM5_2	1.76e-05	ICAM5	-5.68971	1.27e-08	110705	-0.126	0.00031	2.09e-07	0.00057383
multiple sclerosis	TNFRSF1A	0.00039	RP1-102E24.8	1.56849	0.11677	174314	0.0318	0.00032	0.0925	0.000586105
myasthenia gravis	MICB	8.63e-08	CYP21A1P	-6.10948	1e-09	478585	0.319	0.000326	3.39e-06	0.000590875
myasthenia gravis	HLA-DQA2	0.000104	HLA-DRB5	4.76051	1.93e-06	-256271	0.0622	0.000328	5.96e-06	0.000588371
hypothyroidism	TNFRSF1B	0.000383	FBXO2	-1.26735	0.205	-458567	0.013	0.000359	0.189	0.000637408
systemic lupus erythematosis	NPPB	0.000364	FBXO6	3.70125	0.000215	-133283	-0.0042	0.000386	0.000228	0.000678424
systemic lupus erythematosis	SAT2	9.11e-05	ACAP1	-3.70873	0.000208	-386386	-0.104	0.000389	0.000899	0.00067686
type 1 diabetes	IGFBP7	0.000421	SRP72	-0.74359	0.457126	302308	0.0261	0.000389	0.403	0.000670158
ankylosing spondylitis	TNFSF15	0.000495	RP11-430K21.2	-1.37392	0.16947	-219392	-0.0323	0.000416	0.137	0.000709647
inflammatory bowel disease	ASPN	0.000442	SEMA4D	-0.8277	0.408	-480503	0.00776	0.000431	0.393	0.000728097
pernicious anemia	IRF3	0.000337	NTN5	-3.16879	0.001531	-494905	-0.0223	0.000439	0.002	0.000734481
systemic lupus erythematosis	CDHR5	4.45e-07	TMEM80	-5.13784	2.78e-07	78956	0.342	0.000462	0.000284	0.0007656
type 1 diabetes	MANEA	0.000513	MANEA	-0.34008	0.734	447934	0.248	0.000467	0.589	0.000766585
systemic lupus erythematosis	SHBG	0.000167	ACAP1	-3.70873	0.000208	-374098	-0.0799	0.000503	0.000629	0.000817963
celiac disease	IL18R1	0.000519	SNORD89	0.82696	0.408	-422130	0.0321	0.000569	0.474	0.000916722
ankylosing spondylitis	HSPA1A	1.22e-13	XXbac-BPG181B23.7	-16.5791	9.86e-62	-453477	-0.248	0.000656	2.81e-52	0.00104719
hypothyroidism	HMHA1	0.000324	MIDN	-2.85251	0.00434	182629	0.075	0.000697	0.00959	0.00110253
hypothyroidism	SWAP70	0.000233	SBF2	-1.6871	0.0916	136137	0.261	0.000791	0.452	0.00123995
rheumatoid arthritis	CFB	9.28e-08	FKBPL	-11.2015	4.01e-29	150834	0.185	0.000866	2.62e-25	0.00134539
systemic lupus erythematosis	RNASE1	0.000334	RNASE6	-1.74507	0.081	447982	0.204	0.000964	0.301	0.00148439
type 1 diabetes	ASF1A	0.000451	CEP85L	2.35686	0.0184	-112217	-0.124	0.00119	0.0528	0.00181632
hypothyroidism	MXRA8	8.89e-06	TNFRSF18	4.96546	6.85e-07	-213801	0.268	0.00123	8.89e-05	0.00186104
hypothyroidism	CACYBP	0.000424	KIAA0040	-2.64825	0.00809	126960	-0.129	0.00133	0.0269	0.001995
hypothyroidism	COL11A2	4.98e-08	HLA-DQB2	22.5	7.2e-112	-438806	-0.103	0.00162	8.38e-108	0.00240923
inflammatory bowel disease	AIF1	4.63e-06	CYP21A2	-4.62758	3.7e-06	390825	0.357	0.00172	0.00136	0.00253627
systemic lupus erythematosis	ICAM1	7.79e-06	ICAM5	-5.58183	2.38e-08	129564	0.266	0.00195	5.19e-06	0.00285126
inflammatory bowel disease	FCGR2B	1.03e-06	RPS23P10	5.16507	2.4e-07	-156786	-0.413	0.0025	0.000548	0.003625
type 1 diabetes	INHBC	0.000207	MARS	-2.31101	0.0208	434444	0.502	0.00318	0.604	0.00457289
type 1 diabetes	HSPA1A	1.13e-07	C2	38.6266	0	50019	0.0612	0.00323	0	0.00460672
hypothyroidism	MTAP	0.000477	MTAP	-2.1429	0.0321	-94	0.413	0.00418	0.442	0.00591317
hypothyroidism	ERBB3	8.56e-12	RPS26	8.67	4.21e-18	358838	-0.503	0.0043	1.39e-09	0.00603387
type 1 diabetes	CTSH	1.54e-23	CTSH	9.828	8.53e-23	292342	0.882	0.00477	0.0325	0.00663984
inflammatory bowel disease	C2	2.4e-06	CYP21A2	-4.62758	3.7e-06	108257	0.487	0.00479	0.00759	0.00661476
inflammatory bowel disease	MST1	8.52e-09	RHOA	-5.3734	7.73e-08	-287369	0.704	0.00545	0.0635	0.00746693
pernicious anemia	AGER	0.000528	HLA-DQB1	-4.60695	4.09e-06	446276	0.164	0.00603	4.26e-05	0.00819703
systemic lupus erythematosis	CSK	5.82e-05	MPI	-2.985	0.00284	400266	-0.709	0.00696	0.85	0.00938791
inflammatory bowel disease	LCT	0.000192	ZRANB3	2.65281	0.00798	106636	0.66	0.00844	0.799	0.0112966
type 1 diabetes	CTRB1	0.00038	BCAR1	6.63912	3.16e-11	43940	-0.146	0.00891	6.1e-10	0.0118347
pernicious anemia	HTATIP2	8.77e-05	HTATIP2	3.03101	0.00244	21546	0.628	0.00947	0.465	0.0124832
rheumatoid arthritis	TAPBP	0.000115	HLA-DPB2	-6.86558	6.62e-12	-219466	0.223	0.0169	7.19e-10	0.0221098
hypothyroidism	INHBC	5.39e-05	MARS	-3.98	6.9e-05	434444	0.502	0.0183	0.0239	0.0237627
type 1 diabetes	CTRB2	2.66e-05	BCAR1	6.63912	3.16e-11	58825	-0.317	0.027	2.19e-08	0.0348
celiac disease	APOM	1.98e-34	C2	49.6066	0	213146	0.204	0.0288	0	0.0368471
hypothyroidism	LRP8	0.000328	C1orf123	3.00513	0.00265	437506	-0.677	0.0343	0.436	0.0435635
pernicious anemia	MICB	6.3e-05	C2	4.29896	1.72e-05	370681	-0.572	0.0601	0.0143	0.0757783
systemic lupus erythematosis	CFB	0.000163	C2	20.5447	8.59e-94	-80088	-0.265	0.0817	2.34e-91	0.102272
pernicious anemia	HLA-DQA2	0.000314	HLA-DQB1	-4.60695	4.09e-06	-114147	0.46	0.0944	0.000892	0.117326
hypothyroidism	AIF1	0.000114	TCF19	17.9	1.14e-71	-488898	-0.123	0.0955	5.12e-69	0.117851
myasthenia gravis	CTSH	0.000161	CTSH	3.4022	0.000669	292342	0.882	0.101	0.876	0.123761
myasthenia gravis	PRSS8	5.69e-06	KAT8	4.50678	6.58e-06	-4358	0.786	0.107	0.128	0.130196
systemic lupus erythematosis	PDHX	0.000571	APIP	-3.86467	0.000111	-41188	-0.568	0.129	0.0205	0.155875
multiple sclerosis	AGER	4.91e-06	HLA-DRB9	-18.0066	1.73e-72	246630	-0.174	0.143	2.07e-68	0.1716
systemic lupus erythematosis	BTN3A3	1.96e-11	BTN3A2	-10.1269	4.2e-24	-75085	0.747	0.201	1.45e-14	0.239548
type 1 diabetes	TAPBPL	0.000189	TAPBPL	-3.56033	0.00037	109195	0.981	0.215	0.603	0.25449
hypothyroidism	PIGR	0.000101	RP11-564A8.8	4.84749	1.25e-06	150751	-0.907	0.23	0.00173	0.270405
celiac disease	TAPBP	2.5e-12	HLA-DPB2	26.2781	3.41e-152	-219466	0.223	0.236	7.83e-142	0.275597
myasthenia gravis	AIF1	0.000147	CYP21A1P	-6.10948	1e-09	358249	-0.455	0.254	8.61e-07	0.29464
type 1 diabetes	RHOC	1.12e-05	ST7L	4.77029	1.84e-06	380654	0.778	0.277	0.0312	0.319192
multiple sclerosis	CFB	0.000223	HLA-DRB9	-18.0066	1.73e-72	481948	0.26	0.306	9.51e-70	0.350289
hypothyroidism	FCRL3	2.17e-06	FCRL3	4.66098	3.15e-06	-30210	0.994	0.333	0.637	0.378706
multiple sclerosis	B3GAT3	0.000613	C11orf48	-3.31117	0.000929	-185009	-0.972	0.377	0.941	0.425961
type 1 diabetes	AIF1	6.23e-20	C2	38.6266	0	250345	0.259	0.38	0	0.426581
type 1 diabetes	WARS	0.000204	SLC25A29	-4.4978	6.87e-06	423658	-0.686	0.389	0.00737	0.433885
rheumatoid arthritis	APOM	0.000125	FKBPL	-11.2015	4.01e-29	444068	-0.412	0.39	4.62e-26	0.432229
hypothyroidism	GDI2	0.000444	GDI2	3.58636	0.000335	41963	0.863	0.407	0.271	0.448215
hypothyroidism	AGRP	9.08e-08	ATP6V0D1	-5.93939	2.86e-09	-10649	-0.821	0.413	0.00657	0.451962
celiac disease	BTN3A3	6.22e-87	BTN3A2	-27.1067	8.21e-162	-75085	0.747	0.475	6.02e-77	0.516563
rheumatoid arthritis	TNXB	8.7e-05	FKBPL	-11.2015	4.01e-29	55331	0.408	0.478	7.33e-26	0.516596
inflammatory bowel disease	FCGR3A	1.01e-05	RPS23P10	5.16507	2.4e-07	-35398	0.91	0.49	0.00563	0.526296
hypothyroidism	PSMB4	5.91e-05	POGZ	-3.95974	7.5e-05	-24360	-0.988	0.5	0.954	0.533742
hypothyroidism	PSMD9	0.000397	PSMD9	3.8	0.000146	437905	0.867	0.618	0.143	0.655683
rheumatoid arthritis	HSPA1A	0.000182	FKBPL	-11.2015	4.01e-29	280941	-0.297	0.667	4.26e-26	0.703382
hypothyroidism	TAPBP	0.000154	HLA-DPB2	-16.6	1.25e-61	-219466	0.223	0.926	9.19e-59	0.970627
inflammatory bowel disease	FCGR3B	2.59e-05	RPS23P10	5.16507	2.4e-07	-116835	0.82	0.957	0.00273	0.997114
type 1 diabetes	TNXB	1.5e-09	C2	38.6266	0	-175591	-0.156	0.976	0	1.01086
ankylosing spondylitis	EGF	5.13e-05	NA	NA	NA	NA	NA	NA	NA	NA
hypothyroidism	IL7R	2.09e-06	NA	NA	NA	NA	NA	NA	NA	NA
inflammatory bowel disease	C7	0.000467	NA	NA	NA	NA	NA	NA	NA	NA
type 1 diabetes	TLL1	0.000198	NA	NA	NA	NA	NA	NA	NA	NA
type 1 diabetes	C7	0.000373	NA	NA	NA	NA	NA	NA	NA	NA
type 1 diabetes	IL7R	0.000402	NA	NA	NA	NA	NA	NA	NA	NA
PWAS_hit, PWAS significant gene. PWAS_p, p-value o PWAS significant gene. TWAS_hit : the most significant nearby TWAS gene (+/- 500Kb) for each regional sentinel PWAS gene. TWAS_Z, Z-score of the most significant nearby TWAS gene regional sentinel PWAS gene. TWAS_p, p-value of the most significant nearby TWAS gene regional sentinel PWAS gene. Dist_of_hits, distance (bp) between each sentinel PWAS…
In the PWAS-hit column, the gene ICAM5 corresponds to the protein SeqId_8245_27. ICAM5_2 is equivalent to the gene ICAM5, but corresponds to the protein SeqId_5124_69. The gene IL15RA corresponds to the protein SeqId_3445_53. IL15RA_2 is equivalent to the gene IL15RA, but corresponds to the protein SeqId_14054_17.

## Sheet: S4-bivariate_same genes
Table S4: bivariate conditional analysis of PWAS and TWAS with same genes in whole blood
Autoimmune diseases	PWAS_hit	PWAS_p	TWAS_hit	TWAS.Z	TWAS_p	Dist_of_hits	Corr_of_hits	PcT_p	TcP_p	FDR
celiac disease	MICB	0	MICB	11.5604	6.54e-31	-32223	-0.333	0	0.0591	0
celiac disease	HLA-DQA2	1.21e-239	HLA-DQA2	4.15756	3.22e-05	-32272	-0.0441	1.8e-237	0.0069	6.3e-236
type 1 diabetes	MICB	3.93e-269	MICB	12.7509	3.08e-37	-32223	-0.333	4.47e-234	0.257	1.043e-232
type 1 diabetes	C2	0	C2	38.6266	0	-32223	0.357	6.51e-210	2.54e-138	1.1393e-208
celiac disease	MICA	1.62e-109	MICA	-2.60833	0.0091	-28428	0.165	7.71e-117	2.01e-10	1.0794e-115
type 1 diabetes	NCR3	1.41e-32	NCR3	3.74134	0.000183	-32208	0.817	8.07e-53	5.13e-25	9.415e-52
celiac disease	C2	3.86e-222	C2	49.6066	0	-32223	0.357	1.78e-51	0	1.78e-50
ankylosing spondylitis	MICA	2.49e-44	MICA	-0.83306	0.405	-28428	0.165	1.16e-44	0.136	1.015e-43
celiac disease	NCR3	3.88e-33	NCR3	4.88829	1.02e-06	-32208	0.817	1.1e-43	1.97e-17	8.55556e-43
type 1 diabetes	HLA-DQA2	1.93e-29	HLA-DQA2	57.3555	0	-32272	-0.0441	2.21e-43	0	1.547e-42
type 1 diabetes	COL11A2	3.57e-35	COL11A2	-12.429	1.82e-35	-32223	-0.0321	2.12e-37	1.08e-37	1.34909e-36
multiple sclerosis	C2	1.05e-18	C2	4.04319	5.27e-05	-32223	0.357	3.87e-28	1.31e-14	2.2575e-27
hypothyroidism	MICB	1.52e-42	MICB	11.4	2.48e-30	-32223	-0.333	1.19e-25	3.92e-13	6.40769e-25
rheumatoid arthritis	HLA-DQA2	8.82e-21	HLA-DQA2	10.4441	1.56e-25	-32272	-0.0441	9.26e-23	1.65e-27	4.63e-22
hypothyroidism	MICA	6.15e-19	MICA	-1.84	0.0655	-28428	0.165	1.16e-20	0.000805	5.41333e-20
hypothyroidism	C2	5.8e-32	C2	12.8	2.9e-37	-32223	0.357	1.33e-14	3.44e-20	5.81875e-14
type 1 diabetes	SIRPG	1.15e-14	SIRPG	2.1724	0.029824	-19354	0.247	1.22e-13	0.787	5.02353e-13
multiple sclerosis	HLA-DQA2	6.88e-12	HLA-DQA2	-12.2409	1.88e-34	-32272	-0.0441	1.29e-13	3.69e-36	5.01667e-13
type 1 diabetes	IL15RA	1.47e-10	IL15RA	2.73926	0.006158	47216	0.717	1.82e-10	0.00779	6.70526e-10
rheumatoid arthritis	MICB	6.1e-14	MICB	4.54981	5.37e-06	-32223	-0.333	2.12e-10	0.0298	7.42e-10
systemic lupus erythematosis	FCGR2B	4.24e-08	FCGR2B	0.00531	0.996	-112046	-0.395	2.42e-09	0.0183	8.06667e-09
hypothyroidism	HLA-DQA2	4.86e-11	HLA-DQA2	14.5	7.56e-48	-32272	-0.0441	2.83e-09	6.53e-46	9.00455e-09
myasthenia gravis	MICB	8.63e-08	MICB	0.48751	0.626	-32223	-0.333	3.68e-08	0.169	1.12e-07
hypothyroidism	COL11A2	4.98e-08	COL11A2	-0.703	0.482	-32223	-0.0321	4.32e-08	0.38	1.26e-07
multiple sclerosis	MICB	2.4e-06	MICB	-0.22838	0.819	-32223	-0.333	3.71e-07	0.0562	1.0388e-06
systemic lupus erythematosis	ICAM5	3.57e-08	ICAM5	-5.58183	2.38e-08	110705	-0.128	1.31e-06	8.72e-07	3.52692e-06
hypothyroidism	IL15RA	5.78e-06	IL15RA	1.62177	0.105	47216	0.717	1.32e-06	0.0195	3.42222e-06
systemic lupus erythematosis	ICAM5_2	4.57e-08	ICAM5	-5.58183	2.38e-08	110705	-0.126	1.56e-06	8.09e-07	3.9e-06
type 1 diabetes	CTSB	4.4e-05	CTSB	1.93473	0.053024	-142491	0.26	2.01e-06	0.00191	4.85172e-06
inflammatory bowel disease	FCGR2B	1.03e-06	FCGR2B	1.88574	0.0593	-112046	-0.395	6.55e-06	0.963	1.52833e-05
pernicious anemia	MICB	6.3e-05	MICB	-0.45697	0.648	-32223	-0.333	1.06e-05	0.0575	2.39355e-05
inflammatory bowel disease	C2	2.4e-06	C2	-2.10514	0.0353	-32223	0.357	2.19e-05	0.653	4.79063e-05
inflammatory bowel disease	TNFSF15	2e-06	TNFSF15	-3.5048	0.000457	2762263	0.224	4.68e-05	0.0124	9.92727e-05
systemic lupus erythematosis	PDHX	0.000571	PDHX	-0.79068	0.429	21547	0.365	6.08e-05	0.0279	0.000125176
ankylosing spondylitis	HLA-DQA2	0.000104	HLA-DQA2	2.58247	0.00981	-32272	-0.0441	6.35e-05	0.00584	0.000127
hypothyroidism	TNFSF8	0.00015	TNFSF8	0.3837	0.701	2762660	-0.212	7.42e-05	0.224	0.000144278
hypothyroidism	RNASET2	1.4e-05	RNASET2	-11.3	1.22e-29	420879	0.0342	7.48e-05	6.54e-29	0.000141514
myasthenia gravis	HLA-DQA2	0.000104	HLA-DQA2	-0.98346	0.325	-32272	-0.0441	0.000122	0.416	0.000224737
hypothyroidism	HAVCR2	4.8e-05	HAVCR2	1.548	0.122	-572989	0.497	0.000146	0.585	0.000262051
hypothyroidism	CACYBP	0.000424	CACYBP	-0.65805	0.511	-30863	0.193	0.000198	0.173	0.0003465
type 1 diabetes	ICAM5	1.29e-05	ICAM5	-5.68971	1.27e-08	110705	-0.128	0.000248	2.27e-07	0.000423415
ankylosing spondylitis	TNFSF15	0.000495	TNFSF15	0.281063	0.77866	2762263	0.224	0.000273	0.275	0.000455
type 1 diabetes	IL27RA	0.000198	IL27RA	-0.83456	0.404	110798	-0.142	0.000273	0.758	0.000444419
inflammatory bowel disease	MICA	7.8e-05	MICA	-2.26485	0.0235	-28428	0.165	0.000287	0.102	0.000456591
rheumatoid arthritis	C2	1.6e-07	C2	5.19278	2.07e-07	-32223	0.357	0.000289	0.000377	0.000449556
type 1 diabetes	ICAM5_2	1.76e-05	ICAM5	-5.68971	1.27e-08	110705	-0.126	0.00031	2.09e-07	0.000471739
type 1 diabetes	MANEA	0.000513	MANEA	-0.34008	0.734	447934	0.248	0.000467	0.589	0.000695532
pernicious anemia	HLA-DQA2	0.000314	HLA-DQA2	2.87981	0.00398	-32272	-0.0441	0.000503	0.00646	0.000733542
type 1 diabetes	IGFBP7	0.000421	IGFBP7	1.27504	0.202296	866166	0.125	0.000688	0.4	0.000982857
systemic lupus erythematosis	ICAM1	7.79e-06	ICAM1	-3.01209	0.00259	110418	0.539	0.000723	0.474	0.0010122
systemic lupus erythematosis	SAT2	9.11e-05	SAT2	-2.09609	0.0361	-96682	-0.556	0.000946	0.923	0.00129843
type 1 diabetes	IL15RA_2	5.07e-05	IL15RA	2.73926	0.006158	47216	0.665	0.00282	0.954	0.00379615
systemic lupus erythematosis	A4GALT	0.000305	A4GALT	2.12186	0.0338	396006	0.669	0.00319	0.693	0.00421321
hypothyroidism	MTAP	0.000477	MTAP	-2.1429	0.0321	-94	0.413	0.00418	0.442	0.00541852
hypothyroidism	GSTM1	0.000292	GSTM1	2.31503	0.0206	542622	0.749	0.00438	0.55	0.00557455
celiac disease	IL18R1	0.000519	IL18R1	2.02738	0.0426	660860	0.637	0.00469	0.811	0.0058625
type 1 diabetes	CTSH	1.54e-23	CTSH	9.828	8.53e-23	292342	0.882	0.00477	0.0325	0.0058579
type 1 diabetes	SIGLEC5	0.000177	SIGLEC5	2.70428	0.00685	502854	0.701	0.00934	0.916	0.0112724
pernicious anemia	HTATIP2	8.77e-05	HTATIP2	3.03101	0.00244	21546	0.628	0.00947	0.465	0.0112356
ankylosing spondylitis	ERAP1	2.73e-08	ERAP1	5.00786	5.5e-07	-664289	0.853	0.0138	0.611	0.0161
inflammatory bowel disease	YWHAB	1.66e-05	YWHAB	-3.97105	7.16e-05	-1371385	0.987	0.0146	0.0743	0.0167541
hypothyroidism	DAPP1	0.000148	DAPP1	3.1299	0.001748	921163	0.68	0.0231	0.454	0.0260806
type 1 diabetes	WARS	0.000204	WARS	-3.3887	0.000702	466335	-0.961	0.098	0.513	0.108889
myasthenia gravis	CTSH	0.000161	CTSH	3.4022	0.000669	292342	0.882	0.101	0.876	0.110469
ankylosing spondylitis	NCR3	3.84e-11	NCR3	-7.07655	1.48e-12	-32208	0.817	0.15	0.00363	0.161538
type 1 diabetes	TAPBPL	0.000189	TAPBPL	-3.56033	0.00037	109195	0.981	0.215	0.603	0.22803
hypothyroidism	FCRL3	2.17e-06	FCRL3	4.66098	3.15e-06	-30210	0.994	0.333	0.637	0.34791
hypothyroidism	HIBCH	0.000365	HIBCH	-3.72795	0.000193	864726	0.809	0.352	0.151	0.362353
hypothyroidism	GDI2	0.000444	GDI2	3.58636	0.000335	41963	0.863	0.407	0.271	0.412899
hypothyroidism	PSMD9	0.000397	PSMD9	3.8	0.000146	437905	0.867	0.618	0.143	0.618
PWAS_hit, PWAS significant gene. PWAS_p, p-value o PWAS significant gene. TWAS_hit : TWAS gene that is same with PWAS significant gene. TWAS_Z, Z-score of TWAS gene that is same with PWAS significant gene. TWAS_p, p-value of TWAS gene that is same with PWAS significant gene. Dist_of_hits, distance (bp) between each PWAS gene and its same TWAS gene. Corr_of_hits, cis-regulated genetic correlation …
In the PWAS-hit column, the gene ICAM5 corresponds to the protein SeqId_8245_27. ICAM5_2 is equivalent to the gene ICAM5, but corresponds to the protein SeqId_5124_69.

## Sheet: S5-GO
Table S5：Significant GO terms through GO enrichment analysis for PWAS-significant proteins.
Description	Gene Ratio	P	N	LogP	Symbols
adaptive immune response based on somatic recombination of immune receptors built from immunoglobulin superfamily domains	0.411765	9.24446e-18	42	-17.0341	C2,C7,CTSH,FCGR2B,FCGR3A,HLA-DQA2,ICAM1,IGHG1,IGHG2,IGHG3,IGHG4,IL7R,STAT3,IL18R1,BTN3A3,SWAP70,MICA,CD86,CSK,MICB,ERAP1,HAVCR2,CFB,CTSB,B4GALT1,IL2RB,LCT,IL27RA,IL23R,IRF3,CRTAM,NCR3,TAPBP,PIGR,TLR3,TAPBPL,AIF1,FCRL3,HSPA1A,ICAM5,AGER,LRP8
regulation of lymphocyte activation	0.303922	2.62912e-17	31	-16.5802	AGER,AIF1,CD86,TNFSF8,CSK,FCGR2B,FCGR3A,HLA-DQA2,IGHG1,IGHG2,IGHG3,IGHG4,IL7R,IL15RA,TNFRSF1B,IL27RA,SIRPG,CRTAM,HAVCR2,FCRL3,IL23R,MICA,CCL25,HSPA1A,IL16,IRF3,STAT3,TLR3,IL18R1,SWAP70,ADGRG1
leukocyte activation	0.196078	7.22705e-14	20	-13.141	AGER,AIF1,CD86,TNFSF8,FCGR2B,FCGR3A,ICAM1,IL2RB,IL7R,IL15RA,MICB,STAT3,TLR3,IL18R1,SWAP70,CRTAM,HAVCR2,NCR3,MICA,ANXA2
response to bacterium	0.205882	9.23293e-14	21	-13.0347	CFB,C2,CD86,TNFSF8,FCGR2B,IGHG1,IGHG2,IGHG3,IGHG4,IL7R,IRF3,RNASE1,TIMP4,TLR3,TNFRSF1A,TNFRSF1B,IL27RA,ERAP1,HAVCR2,IL23R,MICA
regulation of leukocyte mediated immunity	0.235294	1.94404e-12	24	-11.7113	AGER,FCGR2B,ICAM1,IL7R,TLR3,TNFRSF1B,IL18R1,IL27RA,CRTAM,HAVCR2,IL23R,NCR3,MICA,CD86,FCRL3,PSMB4,CCL25,TAPBPL,SWAP70,ERBB3,IRF3,TIMP4,HSPA1A,LRP8
immune receptor activity	0.303922	3.30385e-12	31	-11.481	CTSH,FCGR2B,FCGR3A,HLA-DQA2,IL2RB,IL7R,IL15RA,PIGR,IL18R1,IL27RA,IL23R,AIF1,ICAM1,IRF3,CCL25,STAT3,TLR3,TNFRSF1A,TNFRSF1B,LRP8,CACYBP,CRTAM,HAVCR2,TNFSF8,INHBC,TNFSF15,ERAP1,ERBB3,ANXA2,C7,EGF
inflammatory response	0.205882	3.95723e-10	21	-9.40261	AGER,AIF1,FCGR2B,FCGR3A,B4GALT1,IGHG1,CCL25,STAT3,TLR3,TNFRSF1A,TNFRSF1B,IL18R1,HAVCR2,IL23R,NCR3,CSK,IL16,IL27RA,CD86,IRF3,RHOC
regulation of defense response	0.196078	1.17227e-09	20	-8.93097	AGER,FCGR2B,IL16,IRF3,MICB,PSMB4,TLR3,TNFRSF1A,TNFRSF1B,LRP8,ERAP1,CRTAM,HAVCR2,IL23R,NCR3,MICA,AIF1,SWAP70,CD86,IL18R1
antigen processing and presentation	0.0686275	3.29701e-08	7	-7.48188	CTSH,FCGR2B,HLA-DQA2,ICAM1,TAPBP,ERAP1,TAPBPL
IgG binding	0.0490196	3.99028e-08	5	-7.399	FCGR2A,FCGR2B,FCGR3A,FCGR3B,PIGR
T cell mediated immunity	0.0686275	1.0299e-07	7	-6.98721	CTSH,ICAM1,IL7R,BTN3A3,MICA,FCGR3A,IGHG1
regulation of natural killer cell activation	0.0784314	3.08178e-07	8	-6.5112	FCGR3A,IL15RA,HAVCR2,IL23R,MICA,IL2RB,IL18R1,NCR3
primary lysosome	0.127451	1.01212e-06	13	-5.99477	ANXA2,GDI2,B4GALT1,PIGR,RNASET2,ARHGAP45,GCA,CTSB,CTSH,EGF,HLA-DQA2,TLR3,TCN1
regulation of phagocytosis	0.0784314	1.4118e-06	8	-5.85023	C2,CSK,FCGR2B,IL2RB,IL15RA,SIRPG,ANXA2,EGF
serine-type endopeptidase activity	0.0980392	2.191e-06	10	-5.65936	CFB,C2,CTRB1,CTSH,PRSS8,TLL1,CTRB2,CTSB,ERAP1,PNLIPRP2
negative regulation of cell population proliferation	0.127451	2.70553e-06	13	-5.56775	AIF1,CD86,CSK,FCGR2B,B4GALT1,HSPA1A,IGFBP7,STAT3,WARS1,ADGRG1,SIRPG,CRTAM,HAVCR2
regulation of protein kinase activity	0.166667	2.94012e-06	17	-5.53164	AGER,CD86,CSK,EGF,ERBB3,MST1,TLR3,TNXB,WARS1,LRP8,TNFSF15,IL23R,AIF1,INHBC,TNFRSF1A,PIGR,YWHAB
extracellular matrix	0.166667	3.9476e-06	17	-5.40367	ANXA2,COL11A2,CTSB,CTSH,ICAM1,IGFBP7,MST1,TIMP4,TLR3,TNXB,ASPN,TLL1,ADGRG1,B4GALT1,AIF1,RHOC,SWAP70
regulation of cellular extravasation	0.117647	1.13272e-05	12	-4.94588	AGER,ICAM1,CCL25,IL27RA,AIF1,SWAP70,RHOC,CTSH,EGF,IL16,STAT3,ADGRG1
regulation of T cell mediated cytotoxicity	0.107843	1.13272e-05	11	-4.94588	AGER,FCGR2B,IL7R,IL23R,STAT3,ICAM1,GSTM1,TAPBP,LRP8,ERAP1,TLR3

## Sheet: S6-KEGG
Table S6：Significant KEGG pathways through KEGG enrichment analysis for PWAS-significant proteins.
Description	Gene Ratio	P	N	LogP	Symbols
Cytokine-cytokine receptor interaction	0.127451	2.46669e-11	13	-10.6079	TNFSF8,IL2RB,IL7R,IL15RA,IL16,INHBC,CCL25,TNFRSF1A,TNFRSF1B,IL18R1,IL27RA,TNFSF15,IL23R
Staphylococcus aureus infection	0.127451	1.33972e-09	13	-8.87299	CFB,C2,FCGR2A,FCGR2B,FCGR3A,FCGR3B,HLA-DQA2,ICAM1,C7,CD86,TNFRSF1A,SIRPG,AGER
Kaposi sarcoma-associated herpesvirus infection	0.147059	3.31045e-07	15	-6.48011	CD86,ICAM1,IRF3,MICB,STAT3,TLR3,TNFRSF1A,MICA,EGF,YWHAB,ATF6B,HLA-DQA2,TAPBP,TNXB,TNFRSF1B
Intestinal immune network for IgA production	0.0588235	6.77991e-07	6	-6.16878	CD86,HLA-DQA2,IL15RA,PIGR,CCL25,ICAM1
Coronavirus disease - COVID-19	0.0784314	1.27695e-06	8	-5.89382	CFB,C2,C7,FCGR2A,IRF3,STAT3,TLR3,TNFRSF1A
JAK-STAT signaling pathway	0.0980392	1.3607e-06	10	-5.86624	EGF,IL2RB,IL7R,IL15RA,STAT3,IL27RA,IL23R,HLA-DQA2,IL18R1,GSTM1
Natural killer cell mediated cytotoxicity	0.0588235	5.71787e-06	6	-5.24277	FCGR3A,FCGR3B,ICAM1,MICB,NCR3,MICA
Viral protein interaction with cytokine and cytokine receptor	0.0882353	2.33558e-05	9	-4.63161	IL2RB,CCL25,TNFRSF1A,TNFRSF1B,IL18R1,ATF6B,ICAM1,HLA-DQA2,IL15RA
Adipocytokine signaling pathway	0.117647	8.9928e-05	12	-4.0461	AGRP,STAT3,TNFRSF1A,TNFRSF1B,AGER,HSPA1A,ICAM1,IRF3,FCGR2B,IL2RB,HLA-DQA2,TAPBP
Antigen processing and presentation	0.0392157	0.000144966	4	-3.83873	CTSB,HLA-DQA2,HSPA1A,TAPBP
PI3K-Akt signaling pathway	0.0882353	0.000205231	9	-3.68776	ATF6B,EGF,ERBB3,IL2RB,IL7R,TNXB,YWHAB,STAT3,GSTM1
Prion disease	0.0490196	0.0023859	5	-2.62235	C7,ATF6B,HSPA1A,PSMB4,PSMD9
Pancreatic secretion	0.0392157	0.00505627	4	-2.29617	CTRB1,PNLIPRP2,CTRB2,COL11A2

## Sheet: S7-steiger
Table S7: Results of MR-Steiger directionality test.
Autoimmune diseases	Protein	Gene	snp_r2.exposure	snp_r2.outcome	correct_causal_direction	steiger_pval
inflammatory bowel disease	SeqId_12594_5	GCA	0.0867366	4.11629e-05	TRUE	2.96916e-138
inflammatory bowel disease	SeqId_14156_33	YWHAB	0.0589187	7.65246e-05	TRUE	4.08912e-90
inflammatory bowel disease	SeqId_15388_24	FCGR3A	0.0992018	0.000148785	TRUE	4.60091e-154
inflammatory bowel disease	SeqId_17151_84	IRF3	0.137447	3.16772e-05	TRUE	3.4177e-229
inflammatory bowel disease	SeqId_2730_58	MICA	0.265469	0.000112936	TRUE	0
inflammatory bowel disease	SeqId_2849_49	AIF1	0.0275208	1.7187e-05	TRUE	4.59421e-43
inflammatory bowel disease	SeqId_2888_49	C7	0.301478	4.77579e-05	TRUE	0
inflammatory bowel disease	SeqId_2968_61	TNFSF15	0.00617012	1.62298e-05	TRUE	3.13398e-10
inflammatory bowel disease	SeqId_3186_2	C2	0.100804	6.12988e-05	TRUE	4.20232e-161
inflammatory bowel disease	SeqId_3309_2	FCGR2A	0.117801	5.2226e-05	TRUE	1.17648e-191
inflammatory bowel disease	SeqId_3310_62	FCGR2B	0.0748319	1.60178e-05	TRUE	3.38384e-120
inflammatory bowel disease	SeqId_3311_27	FCGR3B	0.126056	6.4097e-05	TRUE	1.26607e-205
inflammatory bowel disease	SeqId_4407_10	MST1	0.220816	8.84334e-05	TRUE	0
inflammatory bowel disease	SeqId_5088_175	IL23R	0.00525631	2.87811e-05	TRUE	1.45469e-08
inflammatory bowel disease	SeqId_6451_64	ASPN	0.170999	3.97283e-05	TRUE	4.32312e-292
inflammatory bowel disease	SeqId_9017_58	LCT	0.104319	3.32982e-05	TRUE	2.63527e-169
rheumatoid arthritis	SeqId_10445_20	APOM	0.00766745	5.9896e-05	TRUE	1.76597e-11
rheumatoid arthritis	SeqId_12378_71	TAPBP	0.0615269	5.68034e-08	TRUE	2.67861e-100
rheumatoid arthritis	SeqId_2849_49	AIF1	0.0154686	5.43309e-05	TRUE	4.95649e-23
rheumatoid arthritis	SeqId_3186_2	C2	0.0485397	0.000113652	TRUE	8.28719e-72
rheumatoid arthritis	SeqId_4125_52	AGER	0.00573014	3.02608e-05	TRUE	3.44769e-09
rheumatoid arthritis	SeqId_4129_72	CFB	0.0194194	2.30645e-05	TRUE	5.32184e-30
rheumatoid arthritis	SeqId_5102_55	MICB	0.0187225	7.97087e-05	TRUE	2.88021e-27
rheumatoid arthritis	SeqId_5698_60	TNXB	0.0402322	0.000203592	TRUE	8.48862e-57
rheumatoid arthritis	SeqId_7757_5	HLA-DQA2	0.0276944	9.26594e-06	TRUE	1.19398e-43
systemic lupus erythematosus	SeqId_12524_18	SAT2	0.0217599	0.000546947	TRUE	4.52623e-18
systemic lupus erythematosus	SeqId_17151_84	IRF3	0.130218	0.00120008	TRUE	1.04932e-124
systemic lupus erythematosus	SeqId_17692_2	BTN3A3	0.211264	0.00467836	TRUE	4.16297e-193
systemic lupus erythematosus	SeqId_18319_7	PDHX	0.0612428	0.000812518	TRUE	2.70366e-54
systemic lupus erythematosus	SeqId_3309_2	FCGR2A	0.11064	0.00583708	TRUE	1.77947e-77
systemic lupus erythematosus	SeqId_3310_62	FCGR2B	0.0515569	0.00410331	TRUE	7.11072e-31
systemic lupus erythematosus	SeqId_3363_31	CSK	0.0769988	0.00114124	TRUE	1.14086e-67
systemic lupus erythematosus	SeqId_4129_72	CFB	0.229257	0.00608647	TRUE	1.20781e-206
systemic lupus erythematosus	SeqId_4342_10	ICAM1	0.0819172	0.00382548	TRUE	2.98163e-58
systemic lupus erythematosus	SeqId_4929_55	SHBG	0.0588955	0.00071159	TRUE	8.90204e-53
systemic lupus erythematosus	SeqId_5124_69	ICAM5	0.142163	0.00403013	TRUE	1.54383e-117
systemic lupus erythematosus	SeqId_7211_2	RNASE1	0.143294	0.00122266	TRUE	1.51881e-139
systemic lupus erythematosus	SeqId_7655_11	NPPB	0.024982	0.000886796	TRUE	2.98631e-19
systemic lupus erythematosus	SeqId_8245_27	ICAM5	0.138666	0.00409938	TRUE	1.98424e-113
systemic lupus erythematosus	SeqId_8759_29	A4GALT	0.0833179	0.00133524	TRUE	1.13265e-72
systemic lupus erythematosus	SeqId_9962_1	CDHR5	0.0186144	0.00246669	TRUE	1.35124e-09
type 1 diabetes	SeqId_10445_20	APOM	0.0622235	0.00229041	TRUE	3.4337e-68
type 1 diabetes	SeqId_11278_4	COL11A2	0.117695	0.00420151	TRUE	1.77489e-134
type 1 diabetes	SeqId_11387_3	ATF6B	0.0483039	0.00316509	TRUE	4.2432e-45
type 1 diabetes	SeqId_12378_71	TAPBP	0.187353	0.00225781	TRUE	2.11118e-269
type 1 diabetes	SeqId_13381_49	B4GALT1	0.0912796	3.39129e-05	TRUE	7.51838e-147
type 1 diabetes	SeqId_13700_10	ANXA2	0.117023	3.78755e-05	TRUE	9.51343e-192
type 1 diabetes	SeqId_14054_17	IL15RA	0.110141	0.000199111	TRUE	3.08724e-171
type 1 diabetes	SeqId_16792_4	SIGLEC5	0.196121	4.96393e-05	TRUE	0
type 1 diabetes	SeqId_17764_108	RHOC	0.0277576	4.51033e-05	TRUE	3.23033e-42
type 1 diabetes	SeqId_18172_71	ASF1A	0.00506092	2.36426e-05	TRUE	2.1517e-08
type 1 diabetes	SeqId_2617_56	ERBB3	0.0311291	0.00028677	TRUE	3.59879e-42
type 1 diabetes	SeqId_2705_5	CCL25	0.0946274	4.66263e-05	TRUE	1.32308e-151
type 1 diabetes	SeqId_2774_10	IL16	0.0805391	2.62742e-05	TRUE	4.65853e-129
type 1 diabetes	SeqId_2849_49	AIF1	0.0386712	0.00244569	TRUE	1.4711e-36
type 1 diabetes	SeqId_2888_49	C7	0.309197	6.97805e-05	TRUE	0
type 1 diabetes	SeqId_3003_29	NCR3	0.116669	0.00236722	TRUE	6.01963e-148
type 1 diabetes	SeqId_3186_2	C2	0.100804	0.00481754	TRUE	5.00443e-106
type 1 diabetes	SeqId_3320_49	IGFBP7	0.142273	4.5211e-05	TRUE	3.06071e-237
type 1 diabetes	SeqId_3445_53	IL15RA	0.0139434	0.000139051	TRUE	2.05933e-19
type 1 diabetes	SeqId_4124_24	HSPA1A	0.00708759	6.58988e-06	TRUE	5.20389e-12
type 1 diabetes	SeqId_4129_72	CFB	0.266741	0.00437729	TRUE	0
type 1 diabetes	SeqId_5089_11	IL7R	0.010663	3.08789e-05	TRUE	1.52394e-16
type 1 diabetes	SeqId_5102_55	MICB	0.219772	0.00411188	TRUE	2.9292e-307
type 1 diabetes	SeqId_5124_69	ICAM5	0.159474	0.000137142	TRUE	2.65325e-263
type 1 diabetes	SeqId_5132_71	IL27RA	0.0507476	4.18747e-05	TRUE	1.0929e-78
type 1 diabetes	SeqId_5648_28	CTRB2	0.217265	0.000170588	TRUE	0
type 1 diabetes	SeqId_5671_1	CTRB1	0.241672	8.40076e-05	TRUE	0
type 1 diabetes	SeqId_5698_60	TNXB	0.277413	0.00701153	TRUE	0
type 1 diabetes	SeqId_6364_7	TAPBPL	0.103712	9.53686e-05	TRUE	1.7e-164
type 1 diabetes	SeqId_6383_90	TLL1	0.0110677	6.55325e-05	TRUE	2.0128e-16
type 1 diabetes	SeqId_6408_2	INHBC	0.00449799	2.64439e-05	TRUE	1.68966e-07
type 1 diabetes	SeqId_7757_5	HLA-DQA2	0.277321	0.00645635	TRUE	0
type 1 diabetes	SeqId_7968_15	CRTAM	0.0617892	2.71754e-05	TRUE	1.27408e-97
type 1 diabetes	SeqId_8007_19	CTSB	0.0692406	4.33471e-05	TRUE	6.76171e-109
type 1 diabetes	SeqId_8014_359	MANEA	0.168332	5.30239e-05	TRUE	4.20708e-286
type 1 diabetes	SeqId_8245_27	ICAM5	0.146623	0.000126193	TRUE	8.64727e-240
type 1 diabetes	SeqId_8465_52	CTSH	0.103966	0.000187216	TRUE	5.12453e-161
type 1 diabetes	SeqId_9241_40	SIRPG	0.13111	0.000146629	TRUE	1.63395e-210
type 1 diabetes	SeqId_9343_16	IL2RB	0.0119623	5.63713e-05	TRUE	6.28657e-18
type 1 diabetes	SeqId_9870_17	WARS	0.180072	3.42905e-05	TRUE	0
ankylosing spondylitis	SeqId_11387_3	ATF6B	0.0422993	0.000160694	TRUE	7.2864e-61
ankylosing spondylitis	SeqId_2730_58	MICA	0.312113	0.000269762	TRUE	0
ankylosing spondylitis	SeqId_2849_49	AIF1	0.0275208	0.000126536	TRUE	2.59655e-39
ankylosing spondylitis	SeqId_2968_61	TNFSF15	0.012438	2.73778e-05	TRUE	3.0653e-19
ankylosing spondylitis	SeqId_3003_29	NCR3	0.0344595	5.06588e-05	TRUE	5.12063e-52
ankylosing spondylitis	SeqId_4124_24	HSPA1A	0.00708759	1.01688e-05	TRUE	9.13027e-12
ankylosing spondylitis	SeqId_4964_67	ERAP1	0.248053	0.000137611	TRUE	0
ankylosing spondylitis	SeqId_5509_7	EGF	0.08841	8.76145e-05	TRUE	1.51134e-137
ankylosing spondylitis	SeqId_7757_5	HLA-DQA2	0.258844	0.000125905	TRUE	0
celiac disease	SeqId_10445_20	APOM	0.0622235	0.00742897	TRUE	2.00042e-45
celiac disease	SeqId_11387_3	ATF6B	0.0483039	0.00200394	TRUE	7.00601e-51
celiac disease	SeqId_12378_71	TAPBP	0.187353	0.00183646	TRUE	3.07659e-273
celiac disease	SeqId_14079_14	IL18R1	0.142288	4.01456e-05	TRUE	6.93225e-236
celiac disease	SeqId_15471_29	PNLIPRP2	0.0780607	6.58432e-05	TRUE	2.35525e-121
celiac disease	SeqId_17692_2	BTN3A3	0.214473	0.00195821	TRUE	0
celiac disease	SeqId_2730_58	MICA	0.319744	0.00325036	TRUE	0
celiac disease	SeqId_2849_49	AIF1	0.0386712	0.000636282	TRUE	2.23952e-48
celiac disease	SeqId_3003_29	NCR3	0.116669	0.00191041	TRUE	1.76525e-151
celiac disease	SeqId_3186_2	C2	0.100804	0.000625606	TRUE	1.19561e-143
celiac disease	SeqId_4124_24	HSPA1A	0.00708759	5.0138e-05	TRUE	8.41852e-11
celiac disease	SeqId_4125_52	AGER	0.0590584	0.000939625	TRUE	1.98241e-74
celiac disease	SeqId_4129_72	CFB	0.266741	0.00150223	TRUE	0
celiac disease	SeqId_5102_55	MICB	0.219772	0.000991691	TRUE	0
celiac disease	SeqId_5698_60	TNXB	0.277413	0.00186712	TRUE	0
celiac disease	SeqId_7757_5	HLA-DQA2	0.277321	0.00325198	TRUE	0
hypothyroidism	SeqId_10346_5	STAT3	0.0919378	5.28848e-05	TRUE	1.76325e-146
hypothyroidism	SeqId_10521_10	MXRA8	0.00780457	1.17548e-05	TRUE	7.1421e-13
hypothyroidism	SeqId_11278_4	COL11A2	0.146242	0.0003355	TRUE	1.73759e-230
hypothyroidism	SeqId_11387_3	ATF6B	0.0483039	0.000690224	TRUE	5.24511e-62
hypothyroidism	SeqId_11615_16	DAPP1	0.0736439	4.05825e-05	TRUE	2.67523e-116
hypothyroidism	SeqId_12378_71	TAPBP	0.187353	0.000476853	TRUE	3.63958e-303
hypothyroidism	SeqId_12396_19	HIBCH	0.198831	8.48966e-05	TRUE	0
hypothyroidism	SeqId_12432_23	CACYBP	0.11296	2.41768e-05	TRUE	1.16969e-185
hypothyroidism	SeqId_12652_37	AHCYL1	0.00635913	4.78376e-05	TRUE	7.61642e-10
hypothyroidism	SeqId_13544_9	HMHA1	0.0683416	5.00204e-05	TRUE	6.65516e-107
hypothyroidism	SeqId_13552_7	SWAP70	0.0558054	4.85533e-05	TRUE	1.86893e-86
hypothyroidism	SeqId_13931_22	PSMD9	0.0233124	2.63425e-05	TRUE	4.62037e-36
hypothyroidism	SeqId_15388_24	FCGR3A	0.151046	5.46875e-05	TRUE	1.15539e-252
hypothyroidism	SeqId_15395_15	GSTM1	0.307659	5.83069e-05	TRUE	0
hypothyroidism	SeqId_16913_8	RNASET2	0.161633	0.000227816	TRUE	6.25445e-263
hypothyroidism	SeqId_16918_198	TLR3	0.0704106	0.000196693	TRUE	1.03031e-104
hypothyroidism	SeqId_17151_84	IRF3	0.155185	0.000124771	TRUE	9.59295e-256
hypothyroidism	SeqId_18340_2	PSMB4	0.192302	4.02733e-05	TRUE	0
hypothyroidism	SeqId_18893_26	GPR56	0.018187	5.98555e-05	TRUE	4.07745e-27
hypothyroidism	SeqId_2617_56	ERBB3	0.0311291	9.96553e-05	TRUE	1.10366e-45
hypothyroidism	SeqId_2647_66	GDI2	0.146431	8.6477e-05	TRUE	1.12732e-241
hypothyroidism	SeqId_2730_58	MICA	0.319744	0.000655093	TRUE	0
hypothyroidism	SeqId_2744_57	IGHG1|IGHG2|IGHG3|IGHG4|IGK@|IGL@	0.0139059	5.22115e-05	TRUE	6.80031e-21
hypothyroidism	SeqId_2813_11	AGRP	0.0413967	6.52269e-05	TRUE	1.08739e-62
hypothyroidism	SeqId_2849_49	AIF1	0.0386712	0.000873142	TRUE	2.11152e-46
hypothyroidism	SeqId_3186_2	C2	0.100804	0.000878559	TRUE	2.43964e-140
hypothyroidism	SeqId_3216_2	PIGR	0.0239392	4.13956e-05	TRUE	1.99665e-36
hypothyroidism	SeqId_3311_27	FCGR3B	0.126056	4.35412e-05	TRUE	2.16555e-207
hypothyroidism	SeqId_3323_37	LRP8	0.0677557	6.06164e-05	TRUE	2.30574e-105
hypothyroidism	SeqId_3421_54	TNFSF8	0.0339019	3.14578e-05	TRUE	2.39097e-52
hypothyroidism	SeqId_3445_53	IL15RA	0.0139434	3.50875e-05	TRUE	2.09529e-21
hypothyroidism	SeqId_4125_52	AGER	0.0590584	0.0005976	TRUE	3.50617e-79
hypothyroidism	SeqId_4440_15	FCRL3	0.0495734	5.79547e-05	TRUE	5.76635e-76
hypothyroidism	SeqId_5089_11	IL7R	0.010663	4.66244e-05	TRUE	3.37134e-16
hypothyroidism	SeqId_5102_55	MICB	0.219772	0.000537615	TRUE	0
hypothyroidism	SeqId_5134_52	HAVCR2	0.0598586	5.14524e-05	TRUE	6.79868e-93
hypothyroidism	SeqId_5698_60	TNXB	0.277413	0.00095536	TRUE	0
hypothyroidism	SeqId_6408_2	INHBC	0.00449799	3.18226e-05	TRUE	2.14974e-07
hypothyroidism	SeqId_6462_12	TIMP4	0.133688	0.000101792	TRUE	2.78425e-217
hypothyroidism	SeqId_7757_5	HLA-DQA2	0.277321	0.00184585	TRUE	0
hypothyroidism	SeqId_8368_102	TNFRSF1B	0.128614	4.07282e-05	TRUE	2.73815e-212
hypothyroidism	SeqId_9343_16	IL2RB	0.0119623	4.02617e-05	TRUE	2.76097e-18
hypothyroidism	SeqId_9910_9	MTAP	0.00367775	2.3149e-05	TRUE	2.44959e-06
hypothyroidism	SeqId_9962_1	CDHR5	0.0186144	6.86014e-05	TRUE	1.53826e-27
multiple sclerosis	SeqId_10346_5	STAT3	0.0919378	4.63284e-05	TRUE	6.82991e-146
multiple sclerosis	SeqId_11387_3	ATF6B	0.0483039	0.000535727	TRUE	1.72094e-63
multiple sclerosis	SeqId_2654_19	TNFRSF1A	0.018214	3.8614e-05	TRUE	1.39614e-27
multiple sclerosis	SeqId_2849_49	AIF1	0.0386712	0.00012983	TRUE	4.47444e-56
multiple sclerosis	SeqId_3186_2	C2	0.100804	0.00139309	TRUE	2.19164e-132
multiple sclerosis	SeqId_4125_52	AGER	0.0590584	0.000458147	TRUE	9.76377e-81
multiple sclerosis	SeqId_4129_72	CFB	0.266741	0.00151043	TRUE	0
multiple sclerosis	SeqId_5102_55	MICB	0.219772	0.000134905	TRUE	0
multiple sclerosis	SeqId_6897_38	B3GAT3	0.0838736	5.8584e-05	TRUE	1.83486e-131
multiple sclerosis	SeqId_7757_5	HLA-DQA2	0.277321	0.00106213	TRUE	0
myasthenia gravis	SeqId_15513_108	PRSS8	0.00644286	0.000539125	TRUE	8.33379e-06
myasthenia gravis	SeqId_2849_49	AIF1	0.026418	0.00024357	TRUE	6.81047e-31
myasthenia gravis	SeqId_5102_55	MICB	0.219772	0.000479962	TRUE	0
myasthenia gravis	SeqId_7757_5	HLA-DQA2	0.277321	0.00085421	TRUE	0
myasthenia gravis	SeqId_8465_52	CTSH	0.103966	0.000507291	TRUE	2.63893e-130
pernicious anemia	SeqId_10630_5	HTATIP2	0.04531	4.72464e-05	TRUE	3.63855e-69
pernicious anemia	SeqId_17151_84	IRF3	0.155185	4.92843e-05	TRUE	3.98767e-259
pernicious anemia	SeqId_19614_8	TCN1	0.0665358	7.30835e-05	TRUE	4.90602e-102
pernicious anemia	SeqId_4125_52	AGER	0.0590584	4.26244e-05	TRUE	1.97915e-91
pernicious anemia	SeqId_5102_55	MICB	0.219772	7.17222e-05	TRUE	0
pernicious anemia	SeqId_7757_5	HLA-DQA2	0.277321	0.00011147	TRUE	0

## Sheet: S8-IVW
Table S8: Results of MR-IVW.
Autoimmune diseases	Protein	Gene	num_SNP	F	PVE	BETA	SE	CILower	CIUpper	OR	ORLower	ORUpper	P	FDR
inflammatory bowel disease	SeqId_12594_5	GCA	2	329.013	0.0836329	-0.1634	0.0397	-0.2411	-0.0857	0.8493	0.7858	0.9179	3.78273e-05	0.000156845
inflammatory bowel disease	SeqId_14156_33	YWHAB	11	287.557	0.3052	-0.1107	0.0219	-0.1537	-0.0678	0.8952	0.8575	0.9345	4.42938e-07	3.58569e-06
inflammatory bowel disease	SeqId_15388_24	FCGR3A	10	294.876	0.290497	0.1598	0.0284	0.1042	0.2154	1.1733	1.1098	1.2403	1.76242e-08	1.76242e-07
inflammatory bowel disease	SeqId_17151_84	IRF3	5	218.405	0.131585	-0.1182	0.033	-0.183	-0.0534	0.8885	0.8328	0.948	0.000348539	0.000925807
inflammatory bowel disease	SeqId_2730_58	MICA	9	246.416	0.23541	-0.0149	0.0293	-0.0723	0.0424	0.9852	0.9303	1.0434	0.610387	0.673804
inflammatory bowel disease	SeqId_2849_49	AIF1	4	51.013	0.0275298	-0.1286	0.083	-0.2912	0.034	0.8793	0.7474	1.0346	0.121219	0.164857
inflammatory bowel disease	SeqId_2888_49	C7	11	238.307	0.266878	0.0752	0.028	0.0203	0.13	1.0781	1.0205	1.1389	0.00726932	0.01261
inflammatory bowel disease	SeqId_2968_61	TNFSF15	1	44.7296	0.00616472	-0.4856	0.1784	-0.8351	-0.136	0.6154	0.4338	0.8729	0.00648184	0.0117225
inflammatory bowel disease	SeqId_3186_2	C2	8	100.1	0.10004	-0.1751	0.0386	-0.2508	-0.0995	0.8394	0.7782	0.9053	5.71213e-06	3.03457e-05
inflammatory bowel disease	SeqId_3309_2	FCGR2A	13	46.9966	0.0782279	-0.1104	0.0432	-0.1952	-0.0257	0.8954	0.8227	0.9746	0.0106011	0.0180218
inflammatory bowel disease	SeqId_3310_62	FCGR2B	11	52.4546	0.0741837	-0.0757	0.0471	-0.1681	0.0167	0.9271	0.8453	1.0169	0.108564	0.148837
inflammatory bowel disease	SeqId_3311_27	FCGR3B	6	160.521	0.117898	0.1188	0.0559	0.0092	0.2284	1.1261	1.0092	1.2565	0.0336561	0.0510851
inflammatory bowel disease	SeqId_4407_10	MST1	16	98.4746	0.179625	-0.0788	0.0348	-0.1471	-0.0106	0.9242	0.8632	0.9895	0.0235572	0.0370808
inflammatory bowel disease	SeqId_5088_175	IL23R	1	37.247	0.00513875	-0.6091	0.1682	-0.9387	-0.2794	0.5439	0.3911	0.7562	0.000292779	0.00080278
inflammatory bowel disease	SeqId_6451_64	ASPN	8	170.756	0.159398	0.1121	0.0306	0.0522	0.172	1.1186	1.0536	1.1877	0.000244627	0.000681748
inflammatory bowel disease	SeqId_9017_58	LCT	8	103.529	0.103114	0.0537	0.0612	-0.0662	0.1735	1.0551	0.9359	1.1895	0.380192	0.455159
rheumatoid arthritis	SeqId_12378_71	TAPBP	1	451.298	0.0588985	-0.0002	0.0013	-0.0028	0.0024	0.9998	0.9972	1.0024	0.891033	0.912504
rheumatoid arthritis	SeqId_2849_49	AIF1	2	54.9744	0.0150204	-0.0074	0.0029	-0.0131	-0.0017	0.9926	0.987	0.9983	0.011372	0.019141
rheumatoid arthritis	SeqId_3186_2	C2	3	122.161	0.0483774	0.0131	0.0025	0.0083	0.0179	1.0132	1.0083	1.0181	1.04573e-07	9.35653e-07
rheumatoid arthritis	SeqId_4125_52	AGER	1	41.0359	0.00565853	0.0473	0.0149	0.018	0.0765	1.0484	1.0181	1.0795	0.00156551	0.0031683
rheumatoid arthritis	SeqId_4129_72	CFB	4	35.2764	0.0192004	-0.0015	0.0058	-0.0128	0.0098	0.9985	0.9873	1.0098	0.794226	0.843021
rheumatoid arthritis	SeqId_5102_55	MICB	2	753.597	0.172899	-0.0075	0.0018	-0.0111	-0.0039	0.9925	0.989	0.9961	4.59949e-05	0.00018617
rheumatoid arthritis	SeqId_5698_60	TNXB	1	86.9454	0.0119137	0.0659	0.0083	0.0496	0.0821	1.0681	1.0509	1.0855	1.78186e-15	3.02916e-14
rheumatoid arthritis	SeqId_7757_5	HLA-DQA2	3	37.1472	0.0152234	-0.0012	0.0041	-0.0093	0.0069	0.9988	0.9907	1.007	0.77511	0.828733
systemic lupus erythematosus	SeqId_12524_18	SAT2	3	53.1813	0.021652	0.3463	0.1425	0.067	0.6257	1.4139	1.0693	1.8695	0.0151031	0.0251718
systemic lupus erythematosus	SeqId_17151_84	IRF3	5	204.823	0.12442	0.2398	0.0593	0.1235	0.3561	1.2709	1.1314	1.4277	5.33259e-05	0.000203763
systemic lupus erythematosus	SeqId_17692_2	BTN3A3	4	125.775	0.0652435	-0.2126	0.1014	-0.4113	-0.0139	0.8085	0.6628	0.9862	0.0359759	0.0541231
systemic lupus erythematosus	SeqId_18319_7	PDHX	3	152.193	0.0595621	0.2467	0.0851	0.0799	0.4135	1.2798	1.0832	1.5121	0.00374622	0.00699843
systemic lupus erythematosus	SeqId_3309_2	FCGR2A	12	45.8937	0.0710545	0.2617	0.1227	0.0211	0.5023	1.2992	1.0214	1.6525	0.0329909	0.0505267
systemic lupus erythematosus	SeqId_3310_62	FCGR2B	9	218.608	0.214544	0.1029	0.0531	-0.0011	0.2069	1.1084	0.9989	1.2299	0.0524085	0.0755311
systemic lupus erythematosus	SeqId_3363_31	CSK	3	192.053	0.0740075	0.2753	0.0739	0.1304	0.4201	1.3169	1.1393	1.5221	0.000195012	0.000587343
systemic lupus erythematosus	SeqId_4129_72	CFB	4	500.118	0.217242	-0.2448	0.1792	-0.596	0.1063	0.7828	0.551	1.1122	0.171772	0.222567
systemic lupus erythematosus	SeqId_4342_10	ICAM1	10	624.523	0.464425	-0.0967	0.0374	-0.1699	-0.0234	0.9079	0.8437	0.9768	0.00968996	0.0166393
systemic lupus erythematosus	SeqId_4929_55	SHBG	4	102.736	0.053937	0.2753	0.0918	0.0954	0.4552	1.3169	1.1001	1.5765	0.0027091	0.00520615
systemic lupus erythematosus	SeqId_5124_69	ICAM5	10	117.75	0.140522	0.2853	0.0876	0.1136	0.4571	1.3302	1.1203	1.5794	0.00112695	0.00235496
systemic lupus erythematosus	SeqId_7211_2	RNASE1	4	285.014	0.136565	-0.1928	0.0578	-0.3061	-0.0794	0.8247	0.7363	0.9237	0.000858576	0.00189556
systemic lupus erythematosus	SeqId_7655_11	NPPB	2	93.3099	0.0252304	-0.4387	0.1318	-0.697	-0.1804	0.6449	0.4981	0.835	0.000873308	0.00190336
systemic lupus erythematosus	SeqId_8245_27	ICAM5	9	126.97	0.136924	0.3125	0.09	0.1362	0.4888	1.3669	1.1459	1.6304	0.000512304	0.00119304
systemic lupus erythematosus	SeqId_8759_29	A4GALT	4	159.553	0.0813404	0.2347	0.1151	0.009	0.4604	1.2645	1.0091	1.5846	0.0415177	0.0613741
systemic lupus erythematosus	SeqId_9962_1	CDHR5	1	20.6571	0.00285648	-0.5518	0.3654	-1.268	0.1644	0.5759	0.2814	1.1787	0.131051	0.176815
type 1 diabetes	SeqId_10445_20	APOM	2	30.3337	0.00834412	1.0999	0.1221	0.8606	1.3392	3.0038	2.3645	3.816	2.1036e-19	3.97347e-18
type 1 diabetes	SeqId_11278_4	COL11A2	7	124.88	0.108199	-0.7539	0.7074	-2.1405	0.6326	0.4705	0.1176	1.8825	0.286536	0.353737
type 1 diabetes	SeqId_11387_3	ATF6B	3	104.973	0.0418558	2.007	0.0519	1.9052	2.1087	7.4407	6.7206	8.2379	0	0
type 1 diabetes	SeqId_12378_71	TAPBP	6	259.22	0.177521	-0.5475	0.2958	-1.1273	0.0324	0.5784	0.3239	1.0329	0.0642342	0.0902464
type 1 diabetes	SeqId_13381_49	B4GALT1	5	137.552	0.0871157	-0.1397	0.0338	-0.206	-0.0735	0.8696	0.8138	0.9291	3.55136e-05	0.000150933
type 1 diabetes	SeqId_13700_10	ANXA2	5	60.1221	0.0400408	0.1772	0.0656	0.0487	0.3056	1.1938	1.0499	1.3575	0.00688176	0.0120608
type 1 diabetes	SeqId_14054_17	IL15RA	14	208.194	0.288223	0.0953	0.0456	0.0059	0.1848	1.1	1.0059	1.2029	0.0367836	0.0548527
type 1 diabetes	SeqId_16792_4	SIGLEC5	12	104.353	0.148155	0.0601	0.0278	0.0056	0.1145	1.0619	1.0056	1.1214	0.0305671	0.0476734
type 1 diabetes	SeqId_17764_108	RHOC	2	102.861	0.0277414	0.2873	0.0616	0.1665	0.4081	1.3328	1.1812	1.504	3.14541e-06	1.90971e-05
type 1 diabetes	SeqId_18172_71	ASF1A	1	36.5555	0.00504383	-0.5221	0.1488	-0.8138	-0.2304	0.5933	0.4432	0.7942	0.000450951	0.00111901
type 1 diabetes	SeqId_2617_56	ERBB3	1	139.685	0.0190029	-0.8528	0.0718	-0.9936	-0.7119	0.4262	0.3703	0.4907	1.71669e-32	4.86394e-31
type 1 diabetes	SeqId_2705_5	CCL25	5	541.249	0.272993	0.0797	0.0201	0.0402	0.1191	1.0829	1.041	1.1265	7.60456e-05	0.000281038
type 1 diabetes	SeqId_2774_10	IL16	8	67.3481	0.0695854	-0.0397	0.041	-0.1201	0.0406	0.961	0.8868	1.0414	0.332152	0.406229
type 1 diabetes	SeqId_2849_49	AIF1	5	57.3071	0.0382377	0.467	0.9868	-1.4671	2.401	1.5951	0.2306	11.0343	0.636053	0.697606
type 1 diabetes	SeqId_2888_49	C7	13	209.601	0.274573	-0.0787	0.0223	-0.1225	-0.0349	0.9243	0.8847	0.9657	0.000424365	0.00107675
type 1 diabetes	SeqId_3003_29	NCR3	7	130.388	0.112435	0.596	0.5064	-0.3966	1.5886	1.8149	0.6726	4.8971	0.239236	0.303508
type 1 diabetes	SeqId_3186_2	C2	8	100.1	0.10004	2.0525	0.4716	1.1281	2.9769	7.7873	3.0897	19.627	1.35052e-05	6.48289e-05
type 1 diabetes	SeqId_3320_49	IGFBP7	6	192.344	0.138045	0.1149	0.0344	0.0474	0.1824	1.1217	1.0485	1.2001	0.000848805	0.00189556
type 1 diabetes	SeqId_3445_53	IL15RA	2	49.7496	0.0136123	0.6264	0.0857	0.4585	0.7943	1.8708	1.5817	2.2128	2.62436e-13	4.05583e-12
type 1 diabetes	SeqId_4124_24	HSPA1A	1	50.4358	0.00694571	0.2502	0.1351	-0.0146	0.515	1.2843	0.9855	1.6737	0.064004	0.0902464
type 1 diabetes	SeqId_4129_72	CFB	9	263.396	0.247616	-0.2871	0.4078	-1.0864	0.5121	0.7504	0.3374	1.6688	0.481339	0.552889
type 1 diabetes	SeqId_5089_11	IL7R	1	76.6575	0.0105188	0.3606	0.1019	0.1609	0.5603	1.4341	1.1745	1.7511	0.000402217	0.00103601
type 1 diabetes	SeqId_5102_55	MICB	7	596.785	0.367011	-0.6895	0.2426	-1.165	-0.2139	0.5018	0.3119	0.8074	0.00448824	0.00829349
type 1 diabetes	SeqId_5124_69	ICAM5	14	96.3421	0.157812	0.1646	0.0348	0.0964	0.2329	1.179	1.1012	1.2623	2.28686e-06	1.43988e-05
type 1 diabetes	SeqId_5132_71	IL27RA	10	355.83	0.330688	0.0739	0.0201	0.0345	0.1132	1.0767	1.0351	1.1198	0.000231517	0.000656974
type 1 diabetes	SeqId_5648_28	CTRB2	8	318.104	0.26104	0.0087	0.041	-0.0717	0.0891	1.0087	0.9308	1.0932	0.831885	0.86761
type 1 diabetes	SeqId_5671_1	CTRB1	4	283.756	0.136045	-0.0979	0.0721	-0.2392	0.0433	0.9067	0.7873	1.0443	0.174126	0.222567
type 1 diabetes	SeqId_5698_60	TNXB	8	282.546	0.238829	-0.0732	0.41	-0.8769	0.7305	0.9294	0.4161	2.0761	0.858366	0.884377
type 1 diabetes	SeqId_6364_7	TAPBPL	12	810.495	0.574617	-0.0607	0.0186	-0.0972	-0.0241	0.9411	0.9073	0.9761	0.00113592	0.00235496
type 1 diabetes	SeqId_6383_90	TLL1	2	24.441	0.00673409	-0.5293	0.1241	-0.7726	-0.2861	0.589	0.4618	0.7512	1.99202e-05	9.15252e-05
type 1 diabetes	SeqId_6408_2	INHBC	1	32.2703	0.00445521	-0.5432	0.1464	-0.8302	-0.2563	0.5809	0.436	0.7739	0.000206629	0.000605636
type 1 diabetes	SeqId_7757_5	HLA-DQA2	9	273.842	0.254932	0.0135	0.5674	-1.0985	1.1255	1.0136	0.3334	3.0819	0.980998	0.980998
type 1 diabetes	SeqId_7968_15	CRTAM	3	158.68	0.0619438	-0.1444	0.043	-0.2287	-0.0602	0.8655	0.7956	0.9416	0.000777755	0.00178673
type 1 diabetes	SeqId_8007_19	CTSB	7	35.8822	0.0336869	-0.1395	0.0582	-0.2534	-0.0255	0.8698	0.7761	0.9748	0.0164776	0.027196
type 1 diabetes	SeqId_8014_359	MANEA	12	345.18	0.3652	-0.0593	0.0179	-0.0943	-0.0243	0.9425	0.91	0.976	0.000909395	0.00195693
type 1 diabetes	SeqId_8245_27	ICAM5	11	110.889	0.144854	0.1601	0.0418	0.0782	0.242	1.1736	1.0814	1.2738	0.000126645	0.000414032
type 1 diabetes	SeqId_8465_52	CTSH	10	360.7	0.333703	0.1465	0.0222	0.103	0.19	1.1577	1.1084	1.2092	4.18932e-11	5.08703e-10
type 1 diabetes	SeqId_9241_40	SIRPG	5	205.33	0.124689	0.2274	0.0471	0.135	0.3198	1.2553	1.1445	1.3768	1.41609e-06	1.00306e-05
type 1 diabetes	SeqId_9343_16	IL2RB	1	85.9069	0.0117731	-0.4996	0.0922	-0.6804	-0.3189	0.6068	0.5064	0.727	6.05481e-08	5.71843e-07
type 1 diabetes	SeqId_9870_17	WARS	4	351.035	0.163042	0.1006	0.0259	0.0499	0.1513	1.1058	1.0511	1.1633	0.000101014	0.000343446
ankylosing spondylitis	SeqId_11387_3	ATF6B	2	133.932	0.0358209	0.0353	0.0057	0.0241	0.0465	1.0359	1.0244	1.0475	6.36277e-10	6.76045e-09
ankylosing spondylitis	SeqId_2730_58	MICA	11	266.171	0.289063	0.0024	0.0031	-0.0037	0.0084	1.0024	0.9963	1.0084	0.445232	0.518421
ankylosing spondylitis	SeqId_2849_49	AIF1	4	51.013	0.0275298	-0.0095	0.0122	-0.0334	0.0143	0.9905	0.9672	1.0144	0.433938	0.508754
ankylosing spondylitis	SeqId_2968_61	TNFSF15	2	45.0886	0.0123527	-0.0136	0.0046	-0.0226	-0.0045	0.9865	0.9777	0.9955	0.00332726	0.00628483
ankylosing spondylitis	SeqId_3003_29	NCR3	4	62.7516	0.0336514	0.0002	0.006	-0.0115	0.0119	1.0002	0.9886	1.012	0.973187	0.978945
ankylosing spondylitis	SeqId_4124_24	HSPA1A	1	50.4358	0.00694571	0.0127	0.007	-0.001	0.0263	1.0128	0.999	1.0267	0.0689087	0.0952397
ankylosing spondylitis	SeqId_4964_67	ERAP1	14	336.948	0.395901	0.0033	0.0012	0.0009	0.0056	1.0033	1.0009	1.0057	0.00682183	0.0120608
ankylosing spondylitis	SeqId_5509_7	EGF	6	112.77	0.0858368	-0.0103	0.0053	-0.0206	0.0001	0.9898	0.9796	1.0001	0.0524275	0.0755311
ankylosing spondylitis	SeqId_7757_5	HLA-DQA2	8	279.388	0.236792	-0.0002	0.0041	-0.0083	0.0079	0.9998	0.9917	1.008	0.96024	0.971671
celiac disease	SeqId_10445_20	APOM	2	30.3337	0.00834412	0.5025	0.0126	0.4778	0.5272	1.6528	1.6125	1.6941	0	0
celiac disease	SeqId_11387_3	ATF6B	3	104.973	0.0418558	-0.0962	0.0049	-0.1058	-0.0866	0.9083	0.8996	0.917	3.0212e-86	1.71201e-84
celiac disease	SeqId_12378_71	TAPBP	6	259.22	0.177521	0.0011	0.0137	-0.0257	0.028	1.0011	0.9746	1.0284	0.935543	0.952349
celiac disease	SeqId_14079_14	IL18R1	11	388.778	0.372602	0.0028	0.0012	0.0004	0.0052	1.0028	1.0004	1.0052	0.0220494	0.0350317
celiac disease	SeqId_15471_29	PNLIPRP2	5	75.9546	0.0500572	0.0035	0.0031	-0.0026	0.0096	1.0035	0.9974	1.0097	0.258172	0.322715
celiac disease	SeqId_17692_2	BTN3A3	4	125.775	0.0652435	-0.0021	0.0106	-0.0228	0.0186	0.9979	0.9775	1.0188	0.842944	0.873784
celiac disease	SeqId_2730_58	MICA	11	266.171	0.289063	0.0065	0.0076	-0.0083	0.0214	1.0066	0.9917	1.0217	0.389112	0.462581
celiac disease	SeqId_2849_49	AIF1	5	57.3071	0.0382377	0.0575	0.054	-0.0484	0.1633	1.0592	0.9528	1.1774	0.287151	0.353737
celiac disease	SeqId_3003_29	NCR3	7	130.388	0.112435	0.012	0.0183	-0.0239	0.048	1.0121	0.9764	1.0492	0.511084	0.575392
celiac disease	SeqId_3186_2	C2	8	100.1	0.10004	0.0489	0.0354	-0.0206	0.1183	1.0501	0.9796	1.1256	0.167795	0.221125
celiac disease	SeqId_4124_24	HSPA1A	1	50.4358	0.00694571	0.0282	0.007	0.0145	0.0418	1.0286	1.0146	1.0427	5.21837e-05	0.000203763
celiac disease	SeqId_4125_52	AGER	2	211.551	0.0554298	0.0265	0.0023	0.0219	0.0311	1.0269	1.0222	1.0316	1.21334e-29	2.94669e-28
celiac disease	SeqId_4129_72	CFB	9	263.396	0.247616	0.0129	0.019	-0.0243	0.0501	1.013	0.976	1.0514	0.49766	0.564015
celiac disease	SeqId_5102_55	MICB	7	596.785	0.367011	-0.0354	0.0184	-0.0713	0.0006	0.9653	0.9312	1.0006	0.0540423	0.0772033
celiac disease	SeqId_5698_60	TNXB	8	282.546	0.238829	0.0035	0.0058	-0.0078	0.0149	1.0035	0.9922	1.015	0.543373	0.60772
celiac disease	SeqId_7757_5	HLA-DQA2	9	273.842	0.254932	-0.0547	0.0256	-0.1048	-0.0046	0.9468	0.9005	0.9954	0.0324803	0.0501969
hypothyroidism	SeqId_10346_5	STAT3	3	233.067	0.0884146	-0.005	0.001	-0.007	-0.003	0.995	0.993	0.997	9.99509e-07	7.38768e-06
hypothyroidism	SeqId_10521_10	MXRA8	1	55.3329	0.00761497	0.0078	0.0033	0.0013	0.0142	1.0078	1.0013	1.0143	0.0185378	0.0300136
hypothyroidism	SeqId_11278_4	COL11A2	8	119.937	0.117535	-0.0044	0.0039	-0.0119	0.0032	0.9956	0.9881	1.0032	0.255708	0.322002
hypothyroidism	SeqId_11387_3	ATF6B	3	104.973	0.0418558	0.0207	0.0015	0.0177	0.0236	1.0209	1.0179	1.0239	2.73138e-43	9.28669e-42
hypothyroidism	SeqId_11615_16	DAPP1	4	138.255	0.0712562	0.004	0.0017	0.0006	0.0074	1.004	1.0006	1.0074	0.0200212	0.0321095
hypothyroidism	SeqId_12378_71	TAPBP	6	259.22	0.177521	-0.0018	0.0048	-0.0112	0.0077	0.9982	0.9888	1.0077	0.711444	0.770354
hypothyroidism	SeqId_12396_19	HIBCH	15	267.418	0.357885	-0.0021	0.0007	-0.0034	-0.0008	0.9979	0.9966	0.9992	0.00162482	0.00324965
hypothyroidism	SeqId_12432_23	CACYBP	2	436.291	0.107958	0.0033	0.0009	0.0014	0.0051	1.0033	1.0014	1.0051	0.000454186	0.00111901
hypothyroidism	SeqId_12652_37	AHCYL1	2	22.6806	0.0062521	0.0152	0.0039	0.0077	0.0228	1.0153	1.0077	1.0231	8.01835e-05	0.000290025
hypothyroidism	SeqId_13544_9	HMHA1	3	174.749	0.0677914	-0.0049	0.0012	-0.0071	-0.0026	0.9952	0.9929	0.9974	3.0367e-05	0.000132369
hypothyroidism	SeqId_13552_7	SWAP70	3	42.3311	0.017311	0.0006	0.0024	-0.0041	0.0054	1.0006	0.9959	1.0054	0.798391	0.843021
hypothyroidism	SeqId_13931_22	PSMD9	2	85.8505	0.0232604	0.0072	0.002	0.0033	0.011	1.0072	1.0033	1.0111	0.000309878	0.00083618
hypothyroidism	SeqId_15388_24	FCGR3A	11	272.404	0.293843	0.0014	0.0007	-0.0001	0.0028	1.0014	0.9999	1.0028	0.06689	0.0932073
hypothyroidism	SeqId_15395_15	GSTM1	16	185.028	0.291484	0.0027	0.0006	0.0015	0.0038	1.0027	1.0015	1.0038	3.37484e-06	1.92365e-05
hypothyroidism	SeqId_16913_8	RNASET2	7	184.216	0.151805	-0.0039	0.0027	-0.0092	0.0014	0.9961	0.9908	1.0014	0.151584	0.202908
hypothyroidism	SeqId_16918_198	TLR3	7	279.411	0.213503	0.0059	0.0009	0.0042	0.0076	1.0059	1.0042	1.0076	5.15194e-12	7.29858e-11
hypothyroidism	SeqId_17151_84	IRF3	7	180.613	0.14928	0.0054	0.0012	0.0031	0.0076	1.0054	1.0031	1.0076	3.39467e-06	1.92365e-05
hypothyroidism	SeqId_18340_2	PSMB4	8	192.878	0.176406	0.0029	0.0007	0.0014	0.0043	1.0029	1.0014	1.0043	9.77362e-05	0.000339085
hypothyroidism	SeqId_18893_26	GPR56	1	34.2894	0.00473265	0.0199	0.0045	0.0111	0.0286	1.0201	1.0112	1.029	8.17954e-06	4.08977e-05
hypothyroidism	SeqId_2617_56	ERBB3	1	139.685	0.0190029	-0.0152	0.0022	-0.0195	-0.0108	0.985	0.9807	0.9893	8.56458e-12	1.11998e-10
hypothyroidism	SeqId_2647_66	GDI2	8	145.964	0.139483	0.0024	0.0018	-0.0011	0.0059	1.0024	0.9989	1.0059	0.173799	0.222567
hypothyroidism	SeqId_2730_58	MICA	11	266.171	0.289063	0.0021	0.003	-0.0038	0.0081	1.0021	0.9962	1.0081	0.485245	0.553635
hypothyroidism	SeqId_2744_57	IGHG1|IGHG2|IGHG3|IGHG4|IGK@|IGL@	1	103.205	0.0141103	-0.0132	0.0027	-0.0185	-0.0079	0.9869	0.9817	0.9921	9.25831e-07	7.15415e-06
hypothyroidism	SeqId_2813_11	AGRP	3	104.142	0.0415381	0.0067	0.0014	0.0039	0.0094	1.0067	1.0039	1.0094	1.66292e-06	1.13078e-05
hypothyroidism	SeqId_2849_49	AIF1	5	57.3071	0.0382377	-0.0057	0.0149	-0.035	0.0236	0.9943	0.9656	1.0239	0.703015	0.766106
hypothyroidism	SeqId_3186_2	C2	8	100.1	0.10004	0.0152	0.0048	0.0058	0.0245	1.0153	1.0059	1.0248	0.00143495	0.00293905
hypothyroidism	SeqId_3216_2	PIGR	1	154.613	0.0209912	-0.0094	0.0021	-0.0136	-0.0053	0.9906	0.9865	0.9947	7.8983e-06	4.06882e-05
hypothyroidism	SeqId_3311_27	FCGR3B	6	160.521	0.117898	0.0034	0.0009	0.0016	0.0051	1.0034	1.0016	1.0052	0.000142548	0.000448763
hypothyroidism	SeqId_3323_37	LRP8	5	84.6972	0.0554992	-0.0056	0.0013	-0.0083	-0.003	0.9944	0.9917	0.997	2.8431e-05	0.000127191
hypothyroidism	SeqId_3421_54	TNFSF8	2	124.803	0.0334611	0.0063	0.0017	0.003	0.0095	1.0063	1.003	1.0096	0.000196933	0.000587343
hypothyroidism	SeqId_3445_53	IL15RA	2	49.7496	0.0136123	0.0095	0.0026	0.0044	0.0146	1.0095	1.0045	1.0147	0.000231873	0.000656974
hypothyroidism	SeqId_4125_52	AGER	2	211.551	0.0554298	-0.0188	0.0012	-0.0211	-0.0166	0.9814	0.9791	0.9836	1.15824e-59	4.92252e-58
hypothyroidism	SeqId_4440_15	FCRL3	6	46.8353	0.0375333	0.0005	0.0017	-0.0028	0.0038	1.0005	0.9972	1.0038	0.752418	0.809563
hypothyroidism	SeqId_5089_11	IL7R	1	76.6575	0.0105188	0.0147	0.0031	0.0086	0.0207	1.0148	1.0086	1.0209	2.09066e-06	1.36697e-05
hypothyroidism	SeqId_5102_55	MICB	7	596.785	0.367011	-0.0075	0.0015	-0.0103	-0.0046	0.9926	0.9897	0.9954	3.52698e-07	2.99793e-06
hypothyroidism	SeqId_5134_52	HAVCR2	8	42.2446	0.0448103	0.0041	0.0015	0.0012	0.007	1.0041	1.0012	1.0071	0.00502627	0.0091878
hypothyroidism	SeqId_5698_60	TNXB	8	282.546	0.238829	0.0038	0.0047	-0.0054	0.013	1.0038	0.9946	1.0131	0.416115	0.491247
hypothyroidism	SeqId_6408_2	INHBC	1	32.2703	0.00445521	-0.0182	0.0045	-0.0271	-0.0094	0.9819	0.9733	0.9907	5.39372e-05	0.000203763
hypothyroidism	SeqId_6462_12	TIMP4	6	164.477	0.120454	-0.0049	0.0014	-0.0076	-0.0021	0.9951	0.9924	0.9979	0.000473385	0.00112626
hypothyroidism	SeqId_7757_5	HLA-DQA2	9	273.842	0.254932	-0.0046	0.0064	-0.0172	0.0079	0.9954	0.983	1.0079	0.467807	0.541002
hypothyroidism	SeqId_8368_102	TNFRSF1B	3	259.773	0.0975572	0.0035	0.0009	0.0017	0.0053	1.0035	1.0018	1.0053	0.000104723	0.000349078
hypothyroidism	SeqId_9343_16	IL2RB	1	85.9069	0.0117731	-0.0123	0.0028	-0.0178	-0.0067	0.9878	0.9823	0.9933	1.37285e-05	6.48289e-05
hypothyroidism	SeqId_9910_9	MTAP	1	25.9256	0.0035824	-0.0179	0.0051	-0.0279	-0.0078	0.9823	0.9725	0.9922	0.000477002	0.00112626
hypothyroidism	SeqId_9962_1	CDHR5	1	20.6571	0.00285648	-0.0013	0.0054	-0.0119	0.0092	0.9987	0.9882	1.0093	0.803748	0.843439
multiple sclerosis	SeqId_10346_5	STAT3	3	233.067	0.0884146	-0.0139	0.0036	-0.0211	-0.0068	0.9862	0.9791	0.9932	0.000131525	0.000421874
multiple sclerosis	SeqId_11387_3	ATF6B	3	104.973	0.0418558	-0.0452	0.0049	-0.0548	-0.0356	0.9558	0.9467	0.965	2.33282e-20	4.95724e-19
multiple sclerosis	SeqId_2654_19	TNFRSF1A	1	130.301	0.0177491	-0.0324	0.0091	-0.0502	-0.0145	0.9682	0.951	0.9856	0.000389972	0.00101993
multiple sclerosis	SeqId_2849_49	AIF1	5	57.3071	0.0382377	0.0066	0.0072	-0.0075	0.0208	1.0067	0.9925	1.021	0.358231	0.43191
multiple sclerosis	SeqId_3186_2	C2	8	100.1	0.10004	-0.0129	0.0139	-0.0401	0.0143	0.9872	0.9607	1.0144	0.353612	0.429386
multiple sclerosis	SeqId_4125_52	AGER	2	211.551	0.0554298	0.0146	0.0023	0.01	0.0192	1.0147	1.01	1.0194	4.97802e-10	5.64176e-09
multiple sclerosis	SeqId_4129_72	CFB	9	263.396	0.247616	-0.005	0.0091	-0.0228	0.0128	0.995	0.9774	1.0129	0.582032	0.646703
multiple sclerosis	SeqId_5102_55	MICB	7	596.785	0.367011	-0.0055	0.0015	-0.0084	-0.0026	0.9945	0.9917	0.9974	0.00017518	0.000541465
multiple sclerosis	SeqId_6897_38	B3GAT3	3	205.143	0.0786547	0.0079	0.0034	0.0013	0.0145	1.008	1.0013	1.0147	0.0185171	0.0300136
multiple sclerosis	SeqId_7757_5	HLA-DQA2	9	273.842	0.254932	-0.0135	0.0096	-0.0324	0.0054	0.9866	0.9682	1.0054	0.160606	0.213305
myasthenia gravis	SeqId_15513_108	PRSS8	1	46.9284	0.00646581	1.4474	0.319	0.8222	2.0725	4.2519	2.2755	7.9449	5.68742e-06	3.03457e-05
myasthenia gravis	SeqId_2849_49	AIF1	4	47.9782	0.0259345	0.3186	0.2318	-0.1357	0.7728	1.3751	0.8731	2.1659	0.169313	0.221409
myasthenia gravis	SeqId_5102_55	MICB	6	301.773	0.200811	-0.2031	0.0609	-0.3225	-0.0837	0.8162	0.7243	0.9197	0.000854317	0.00189556
myasthenia gravis	SeqId_7757_5	HLA-DQA2	9	273.842	0.254932	0.2093	0.0685	0.075	0.3436	1.2328	1.0779	1.4101	0.00225489	0.0044061
myasthenia gravis	SeqId_8465_52	CTSH	10	360.7	0.333703	0.1485	0.0486	0.0534	0.2437	1.1601	1.0548	1.2759	0.0022204	0.00438916
pernicious anemia	SeqId_10630_5	HTATIP2	1	331.117	0.0439024	0.0232	0.0059	0.0116	0.0348	1.0235	1.0117	1.0354	8.76589e-05	0.000310459
pernicious anemia	SeqId_17151_84	IRF3	7	180.613	0.14928	0.0078	0.0022	0.0034	0.0121	1.0078	1.0034	1.0122	0.000470323	0.00112626
pernicious anemia	SeqId_19614_8	TCN1	4	124.462	0.0646065	-0.0077	0.0028	-0.0133	-0.0021	0.9923	0.9868	0.9979	0.00668826	0.0119685
pernicious anemia	SeqId_4125_52	AGER	2	211.551	0.0554298	-0.0077	0.0023	-0.0123	-0.0031	0.9923	0.9877	0.9969	0.000961738	0.00204369
pernicious anemia	SeqId_5102_55	MICB	7	596.785	0.367011	-0.0037	0.0012	-0.0061	-0.0013	0.9963	0.9939	0.9987	0.00272557	0.00520615
pernicious anemia	SeqId_7757_5	HLA-DQA2	9	273.842	0.254932	-0.0055	0.0028	-0.0111	0.0001	0.9945	0.989	1.0001	0.0523134	0.0755311

## Sheet: S9-EGGER
Table S9：Results of MR-egger.
Autoimmune diseases	Protein	Gene	num_SNP	F	PVE	BETA	SE	CILower	CIUpper	OR	ORLower	ORUpper	P.est	FDR.est	P.int
inflammatory bowel disease	SeqId_12594_5	GCA	NA	NA	NA	NA	NA	NA	NA	NA	NA	NA	NA	NA	NA
inflammatory bowel disease	SeqId_14156_33	YWHAB	11	287.557	0.3052	-0.1194	0.0354	-0.1888	-0.0499	0.8875	0.8279	0.9513	0.000759183	0.00974836	0.755615
inflammatory bowel disease	SeqId_15388_24	FCGR3A	10	294.876	0.290497	0.1645	0.049	0.0684	0.2605	1.1787	1.0708	1.2976	0.00079255	0.00974836	0.904046
inflammatory bowel disease	SeqId_17151_84	IRF3	5	218.405	0.131585	-0.1657	0.1111	-0.3835	0.052	0.8473	0.6815	1.0534	0.135768	0.33399	0.653893
inflammatory bowel disease	SeqId_2730_58	MICA	9	246.416	0.23541	-0.2055	0.0761	-0.3547	-0.0563	0.8142	0.7014	0.9452	0.00693962	0.0481933	0.00782214
inflammatory bowel disease	SeqId_2849_49	AIF1	4	51.013	0.0275298	-0.028	0.349	-0.7119	0.656	0.9724	0.4907	1.9271	0.936121	0.951594	0.76357
inflammatory bowel disease	SeqId_2888_49	C7	11	238.307	0.266878	0.0655	0.0562	-0.0446	0.1757	1.0677	0.9563	1.1921	0.243681	0.454001	0.840869
inflammatory bowel disease	SeqId_2968_61	TNFSF15	NA	NA	NA	NA	NA	NA	NA	NA	NA	NA	NA	NA	NA
inflammatory bowel disease	SeqId_3186_2	C2	8	100.1	0.10004	-0.1273	0.1571	-0.4353	0.1807	0.8805	0.6471	1.198	0.417877	0.642486	0.75235
inflammatory bowel disease	SeqId_3309_2	FCGR2A	13	46.9966	0.0782279	-0.201	0.1029	-0.4027	0.0007	0.8179	0.6685	1.0007	0.050833	0.17606	0.33233
inflammatory bowel disease	SeqId_3310_62	FCGR2B	11	52.4546	0.0741837	-0.0918	0.0936	-0.2752	0.0916	0.9123	0.7594	1.0959	0.326643	0.558015	0.841846
inflammatory bowel disease	SeqId_3311_27	FCGR3B	6	160.521	0.117898	0.1589	0.115	-0.0664	0.3842	1.1723	0.9358	1.4685	0.166837	0.387188	0.679824
inflammatory bowel disease	SeqId_4407_10	MST1	16	98.4746	0.179625	-0.0151	0.1	-0.2111	0.1809	0.985	0.8097	1.1983	0.879994	0.934385	0.495304
inflammatory bowel disease	SeqId_5088_175	IL23R	NA	NA	NA	NA	NA	NA	NA	NA	NA	NA	NA	NA	NA
inflammatory bowel disease	SeqId_6451_64	ASPN	8	170.756	0.159398	0.0207	0.0631	-0.1029	0.1444	1.021	0.9022	1.1553	0.742188	0.883279	0.0977437
inflammatory bowel disease	SeqId_9017_58	LCT	8	103.529	0.103114	0.1426	0.1196	-0.0919	0.377	1.1532	0.9122	1.458	0.233415	0.454001	0.384279
rheumatoid arthritis	SeqId_12378_71	TAPBP	NA	NA	NA	NA	NA	NA	NA	NA	NA	NA	NA	NA	NA
rheumatoid arthritis	SeqId_2849_49	AIF1	NA	NA	NA	NA	NA	NA	NA	NA	NA	NA	NA	NA	NA
rheumatoid arthritis	SeqId_3186_2	C2	3	122.161	0.0483774	-0.0149	0.0237	-0.0613	0.0315	0.9852	0.9405	1.032	0.528708	0.722568	0.227488
rheumatoid arthritis	SeqId_4125_52	AGER	NA	NA	NA	NA	NA	NA	NA	NA	NA	NA	NA	NA	NA
rheumatoid arthritis	SeqId_4129_72	CFB	4	35.2764	0.0192004	-0.0261	0.0195	-0.0643	0.0121	0.9742	0.9377	1.0122	0.18063	0.39674	0.190622
rheumatoid arthritis	SeqId_5102_55	MICB	NA	NA	NA	NA	NA	NA	NA	NA	NA	NA	NA	NA	NA
rheumatoid arthritis	SeqId_5698_60	TNXB	NA	NA	NA	NA	NA	NA	NA	NA	NA	NA	NA	NA	NA
rheumatoid arthritis	SeqId_7757_5	HLA-DQA2	3	37.1472	0.0152234	-0.0053	0.0097	-0.0243	0.0137	0.9947	0.976	1.0138	0.584542	0.781508	0.638611
systemic lupus erythematosus	SeqId_12524_18	SAT2	3	53.1813	0.021652	0.2818	0.3984	-0.4991	1.0627	1.3255	0.6071	2.8942	0.479428	0.689247	0.853088
systemic lupus erythematosus	SeqId_17151_84	IRF3	5	204.823	0.12442	0.3046	0.1565	-0.002	0.6113	1.3561	0.998	1.8428	0.0515298	0.17606	0.654107
systemic lupus erythematosus	SeqId_17692_2	BTN3A3	4	125.775	0.0652435	0.0364	0.2738	-0.5001	0.573	1.0371	0.6064	1.7735	0.894187	0.940043	0.326995
systemic lupus erythematosus	SeqId_18319_7	PDHX	3	152.193	0.0595621	0.4433	0.2085	0.0346	0.8521	1.5579	1.0352	2.3445	0.0335246	0.1437	0.278172
systemic lupus erythematosus	SeqId_3309_2	FCGR2A	12	45.8937	0.0710545	0.0242	0.2844	-0.5332	0.5816	1.0245	0.5867	1.7889	0.932115	0.951594	0.353853
systemic lupus erythematosus	SeqId_3310_62	FCGR2B	9	218.608	0.214544	0.0049	0.0953	-0.1819	0.1916	1.0049	0.8337	1.2112	0.959389	0.967253	0.215078
systemic lupus erythematosus	SeqId_3363_31	CSK	3	192.053	0.0740075	0.0625	0.2005	-0.3305	0.4556	1.0645	0.7186	1.5771	0.755133	0.884584	0.252319
systemic lupus erythematosus	SeqId_4129_72	CFB	4	500.118	0.217242	0.1021	0.1427	-0.1776	0.3819	1.1075	0.8373	1.465	0.474173	0.689247	0.00170857
systemic lupus erythematosus	SeqId_4342_10	ICAM1	10	624.523	0.464425	-0.1674	0.0805	-0.3253	-0.0096	0.8458	0.7223	0.9905	0.0376476	0.147906	0.321383
systemic lupus erythematosus	SeqId_4929_55	SHBG	4	102.736	0.053937	0.2398	0.2516	-0.2533	0.7329	1.271	0.7763	2.0812	0.340458	0.565897	0.879678
systemic lupus erythematosus	SeqId_5124_69	ICAM5	10	117.75	0.140522	0.5809	0.1753	0.2372	0.9245	1.7876	1.2677	2.5206	0.00092381	0.0103299	0.0603331
systemic lupus erythematosus	SeqId_7211_2	RNASE1	4	285.014	0.136565	-0.1573	0.1135	-0.3796	0.0651	0.8545	0.6841	1.0673	0.165661	0.387188	0.716126
systemic lupus erythematosus	SeqId_7655_11	NPPB	NA	NA	NA	NA	NA	NA	NA	NA	NA	NA	NA	NA	NA
systemic lupus erythematosus	SeqId_8245_27	ICAM5	9	126.97	0.136924	0.6734	0.1261	0.4263	0.9204	1.9608	1.5315	2.5104	9.23e-08	5.67e-06	0.00110014
systemic lupus erythematosus	SeqId_8759_29	A4GALT	4	159.553	0.0813404	0.4076	0.1788	0.0571	0.7581	1.5032	1.0588	2.1342	0.022652	0.103192	0.227007
systemic lupus erythematosus	SeqId_9962_1	CDHR5	NA	NA	NA	NA	NA	NA	NA	NA	NA	NA	NA	NA	NA
type 1 diabetes	SeqId_10445_20	APOM	NA	NA	NA	NA	NA	NA	NA	NA	NA	NA	NA	NA	NA
type 1 diabetes	SeqId_11278_4	COL11A2	7	124.88	0.108199	0.5673	1.3981	-2.1729	3.3075	1.7635	0.1138	27.3172	0.684921	0.842453	0.275736
type 1 diabetes	SeqId_11387_3	ATF6B	3	104.973	0.0418558	-9.4015	0.8744	-11.1153	-7.6876	0.0001	0	0.0005	0	0	0
type 1 diabetes	SeqId_12378_71	TAPBP	6	259.22	0.177521	0.0266	0.2372	-0.4384	0.4915	1.0269	0.6451	1.6348	0.910845	0.94944	0.000644444
type 1 diabetes	SeqId_13381_49	B4GALT1	5	137.552	0.0871157	-0.1252	0.0499	-0.2231	-0.0274	0.8823	0.8001	0.973	0.012107	0.0676891	0.692757
type 1 diabetes	SeqId_13700_10	ANXA2	5	60.1221	0.0400408	0.3176	0.2363	-0.1455	0.7808	1.3739	0.8646	2.1832	0.178896	0.39674	0.532981
type 1 diabetes	SeqId_14054_17	IL15RA	14	208.194	0.288223	0.0546	0.0767	-0.0958	0.205	1.0561	0.9086	1.2275	0.476813	0.689247	0.503959
type 1 diabetes	SeqId_16792_4	SIGLEC5	12	104.353	0.148155	0.0527	0.063	-0.0708	0.1762	1.0541	0.9317	1.1926	0.402962	0.634583	0.895833
type 1 diabetes	SeqId_17764_108	RHOC	NA	NA	NA	NA	NA	NA	NA	NA	NA	NA	NA	NA	NA
type 1 diabetes	SeqId_18172_71	ASF1A	NA	NA	NA	NA	NA	NA	NA	NA	NA	NA	NA	NA	NA
type 1 diabetes	SeqId_2617_56	ERBB3	NA	NA	NA	NA	NA	NA	NA	NA	NA	NA	NA	NA	NA
type 1 diabetes	SeqId_2705_5	CCL25	5	541.249	0.272993	0.0977	0.0309	0.0372	0.1582	1.1026	1.0379	1.1714	0.00154344	0.0135603	0.440466
type 1 diabetes	SeqId_2774_10	IL16	8	67.3481	0.0695854	-0.064	0.0557	-0.1732	0.0452	0.938	0.841	1.0463	0.250992	0.454001	0.521195
type 1 diabetes	SeqId_2849_49	AIF1	5	57.3071	0.0382377	-0.8943	2.7704	-6.3241	4.5355	0.4089	0.0018	93.271	0.746837	0.883279	0.593086
type 1 diabetes	SeqId_2888_49	C7	13	209.601	0.274573	-0.0422	0.0392	-0.1191	0.0347	0.9586	0.8877	1.0353	0.281617	0.494842	0.260884
type 1 diabetes	SeqId_3003_29	NCR3	7	130.388	0.112435	0.3409	0.8963	-1.4158	2.0976	1.4062	0.2427	8.1465	0.703679	0.856955	0.719138
type 1 diabetes	SeqId_3186_2	C2	8	100.1	0.10004	1.7788	1.7874	-1.7245	5.2821	5.9228	0.1783	196.791	0.319653	0.553765	0.873111
type 1 diabetes	SeqId_3320_49	IGFBP7	6	192.344	0.138045	0.1057	0.0615	-0.0148	0.2263	1.1115	0.9853	1.2539	0.0855487	0.244709	0.849185
type 1 diabetes	SeqId_3445_53	IL15RA	NA	NA	NA	NA	NA	NA	NA	NA	NA	NA	NA	NA	NA
type 1 diabetes	SeqId_4124_24	HSPA1A	NA	NA	NA	NA	NA	NA	NA	NA	NA	NA	NA	NA	NA
type 1 diabetes	SeqId_4129_72	CFB	9	263.396	0.247616	-0.9875	0.4825	-1.9331	-0.0419	0.3725	0.1447	0.959	0.0406799	0.151625	0.0387043
type 1 diabetes	SeqId_5089_11	IL7R	NA	NA	NA	NA	NA	NA	NA	NA	NA	NA	NA	NA	NA
type 1 diabetes	SeqId_5102_55	MICB	7	596.785	0.367011	-0.7423	0.4915	-1.7057	0.2211	0.476	0.1816	1.2474	0.130984	0.328796	0.898319
type 1 diabetes	SeqId_5124_69	ICAM5	14	96.3421	0.157812	0.2866	0.072	0.1456	0.4277	1.3319	1.1567	1.5337	6.8e-05	0.00119448	0.0587253
type 1 diabetes	SeqId_5132_71	IL27RA	10	355.83	0.330688	0.1116	0.027	0.0587	0.1645	1.118	1.0604	1.1788	3.57e-05	0.00073124	0.0367687
type 1 diabetes	SeqId_5648_28	CTRB2	8	318.104	0.26104	0.1027	0.0603	-0.0154	0.2209	1.1082	0.9847	1.2472	0.0884006	0.24712	0.0557585
type 1 diabetes	SeqId_5671_1	CTRB1	4	283.756	0.136045	-0.0315	0.1295	-0.2854	0.2223	0.969	0.7517	1.249	0.807806	0.892731	0.513871
type 1 diabetes	SeqId_5698_60	TNXB	8	282.546	0.238829	0.0158	0.5704	-1.1022	1.1337	1.0159	0.3322	3.1071	0.977959	0.977959	0.805993
type 1 diabetes	SeqId_6364_7	TAPBPL	12	810.495	0.574617	-0.0358	0.0283	-0.0913	0.0197	0.9649	0.9128	1.0199	0.206665	0.445962	0.247601
type 1 diabetes	SeqId_6383_90	TLL1	NA	NA	NA	NA	NA	NA	NA	NA	NA	NA	NA	NA	NA
type 1 diabetes	SeqId_6408_2	INHBC	NA	NA	NA	NA	NA	NA	NA	NA	NA	NA	NA	NA	NA
type 1 diabetes	SeqId_7757_5	HLA-DQA2	9	273.842	0.254932	-0.7209	1.0329	-2.7453	1.3035	0.4863	0.0642	3.6823	0.485222	0.689247	0.391307
type 1 diabetes	SeqId_7968_15	CRTAM	3	158.68	0.0619438	0.0309	0.1793	-0.3204	0.3822	1.0314	0.7258	1.4656	0.863088	0.931227	0.309625
type 1 diabetes	SeqId_8007_19	CTSB	7	35.8822	0.0336869	-0.1759	0.2124	-0.5922	0.2404	0.8387	0.5531	1.2717	0.407578	0.634583	0.857338
type 1 diabetes	SeqId_8014_359	MANEA	12	345.18	0.3652	-0.0265	0.0365	-0.098	0.045	0.9738	0.9066	1.046	0.467576	0.689247	0.303101
type 1 diabetes	SeqId_8245_27	ICAM5	11	110.889	0.144854	0.3179	0.0702	0.1804	0.4555	1.3743	1.1976	1.5769	5.91e-06	0.000181734	0.0105063
type 1 diabetes	SeqId_8465_52	CTSH	10	360.7	0.333703	0.1654	0.0395	0.088	0.2429	1.1799	1.0919	1.2749	2.85e-05	0.000700635	0.555035
type 1 diabetes	SeqId_9241_40	SIRPG	5	205.33	0.124689	0.204	0.0842	0.0389	0.369	1.2262	1.0396	1.4463	0.0154538	0.0731084	0.719785
type 1 diabetes	SeqId_9343_16	IL2RB	NA	NA	NA	NA	NA	NA	NA	NA	NA	NA	NA	NA	NA
type 1 diabetes	SeqId_9870_17	WARS	4	351.035	0.163042	0.0931	0.0488	-0.0024	0.1887	1.0976	0.9976	1.2077	0.056161	0.182606	0.849349
ankylosing spondylitis	SeqId_11387_3	ATF6B	NA	NA	NA	NA	NA	NA	NA	NA	NA	NA	NA	NA	NA
ankylosing spondylitis	SeqId_2730_58	MICA	11	266.171	0.289063	-0.0125	0.0062	-0.0247	-0.0002	0.9876	0.9756	0.9998	0.0457718	0.165586	0.0097519
ankylosing spondylitis	SeqId_2849_49	AIF1	4	51.013	0.0275298	0.0553	0.0119	0.032	0.0785	1.0568	1.0325	1.0817	3.24e-06	0.000132803	1.02e-08
ankylosing spondylitis	SeqId_2968_61	TNFSF15	NA	NA	NA	NA	NA	NA	NA	NA	NA	NA	NA	NA	NA
ankylosing spondylitis	SeqId_3003_29	NCR3	4	62.7516	0.0336514	0.0168	0.0259	-0.034	0.0676	1.017	0.9666	1.07	0.516332	0.713582	0.507208
ankylosing spondylitis	SeqId_4124_24	HSPA1A	NA	NA	NA	NA	NA	NA	NA	NA	NA	NA	NA	NA	NA
ankylosing spondylitis	SeqId_4964_67	ERAP1	14	336.948	0.395901	0.0064	0.003	0.0004	0.0123	1.0064	1.0004	1.0123	0.0350487	0.1437	0.265026
ankylosing spondylitis	SeqId_5509_7	EGF	6	112.77	0.0858368	-0.0318	0.0118	-0.055	-0.0087	0.9687	0.9465	0.9914	0.00705268	0.0481933	0.050508
ankylosing spondylitis	SeqId_7757_5	HLA-DQA2	8	279.388	0.236792	-0.0043	0.0093	-0.0226	0.014	0.9957	0.9777	1.0141	0.645559	0.818595	0.619775
celiac disease	SeqId_10445_20	APOM	NA	NA	NA	NA	NA	NA	NA	NA	NA	NA	NA	NA	NA
celiac disease	SeqId_11387_3	ATF6B	3	104.973	0.0418558	-0.0746	0.2945	-0.6519	0.5027	0.9281	0.5211	1.6531	0.799989	0.892731	0.939494
celiac disease	SeqId_12378_71	TAPBP	6	259.22	0.177521	0.0029	0.0197	-0.0357	0.0416	1.003	0.9649	1.0425	0.881209	0.934385	0.882746
celiac disease	SeqId_14079_14	IL18R1	11	388.778	0.372602	0.0054	0.0025	0.0004	0.0103	1.0054	1.0004	1.0104	0.0349133	0.1437	0.248429
celiac disease	SeqId_15471_29	PNLIPRP2	5	75.9546	0.0500572	-0.0051	0.0102	-0.0252	0.0149	0.9949	0.9751	1.015	0.616423	0.80574	0.374788
celiac disease	SeqId_17692_2	BTN3A3	4	125.775	0.0652435	0.0194	0.0162	-0.0122	0.0511	1.0196	0.9878	1.0524	0.229246	0.454001	0.11487
celiac disease	SeqId_2730_58	MICA	11	266.171	0.289063	-0.0208	0.0177	-0.0555	0.0139	0.9794	0.946	1.014	0.240553	0.454001	0.0930766
celiac disease	SeqId_2849_49	AIF1	5	57.3071	0.0382377	-0.0836	0.1246	-0.3277	0.1605	0.9198	0.7205	1.1741	0.501969	0.701616	0.214829
celiac disease	SeqId_3003_29	NCR3	7	130.388	0.112435	0.0319	0.0415	-0.0494	0.1132	1.0324	0.9518	1.1198	0.441966	0.671134	0.58772
celiac disease	SeqId_3186_2	C2	8	100.1	0.10004	0.0769	0.1351	-0.1879	0.3418	1.08	0.8287	1.4074	0.569175	0.769324	0.828704
celiac disease	SeqId_4124_24	HSPA1A	NA	NA	NA	NA	NA	NA	NA	NA	NA	NA	NA	NA	NA
celiac disease	SeqId_4125_52	AGER	NA	NA	NA	NA	NA	NA	NA	NA	NA	NA	NA	NA	NA
celiac disease	SeqId_4129_72	CFB	9	263.396	0.247616	-0.0086	0.0293	-0.0661	0.0489	0.9915	0.9361	1.0502	0.770566	0.885791	0.336204
celiac disease	SeqId_5102_55	MICB	7	596.785	0.367011	-0.0548	0.0348	-0.123	0.0134	0.9467	0.8843	1.0135	0.115234	0.308126	0.50214
celiac disease	SeqId_5698_60	TNXB	8	282.546	0.238829	0.0092	0.0077	-0.0059	0.0244	1.0093	0.9941	1.0247	0.232953	0.454001	0.273282
celiac disease	SeqId_7757_5	HLA-DQA2	9	273.842	0.254932	-0.084	0.0584	-0.1983	0.0304	0.9195	0.8201	1.0309	0.150116	0.362044	0.572156
hypothyroidism	SeqId_10346_5	STAT3	3	233.067	0.0884146	-0.0057	0.0023	-0.0102	-0.0012	0.9943	0.9898	0.9988	0.0135719	0.0695562	0.725298
hypothyroidism	SeqId_10521_10	MXRA8	NA	NA	NA	NA	NA	NA	NA	NA	NA	NA	NA	NA	NA
hypothyroidism	SeqId_11278_4	COL11A2	8	119.937	0.117535	-0.0166	0.0054	-0.0272	-0.006	0.9835	0.9731	0.994	0.0020769	0.0163355	0.00783149
hypothyroidism	SeqId_11387_3	ATF6B	3	104.973	0.0418558	-0.0433	0.0282	-0.0986	0.0119	0.9576	0.9061	1.012	0.124077	0.317946	0.0182728
hypothyroidism	SeqId_11615_16	DAPP1	4	138.255	0.0712562	0.0099	0.0031	0.0038	0.016	1.01	1.0038	1.0162	0.00148927	0.0135603	0.0401452
hypothyroidism	SeqId_12378_71	TAPBP	6	259.22	0.177521	-0.0059	0.0069	-0.0194	0.0076	0.9941	0.9808	1.0076	0.390112	0.623165	0.387816
hypothyroidism	SeqId_12396_19	HIBCH	15	267.418	0.357885	-0.0008	0.0011	-0.0029	0.0014	0.9992	0.9971	1.0014	0.487516	0.689247	0.144286
hypothyroidism	SeqId_12432_23	CACYBP	NA	NA	NA	NA	NA	NA	NA	NA	NA	NA	NA	NA	NA
hypothyroidism	SeqId_12652_37	AHCYL1	NA	NA	NA	NA	NA	NA	NA	NA	NA	NA	NA	NA	NA
hypothyroidism	SeqId_13544_9	HMHA1	3	174.749	0.0677914	0.0007	0.0029	-0.005	0.0064	1.0007	0.995	1.0064	0.809069	0.892731	0.0348337
hypothyroidism	SeqId_13552_7	SWAP70	3	42.3311	0.017311	-0.0161	0.014	-0.0434	0.0113	0.9841	0.9575	1.0114	0.250121	0.454001	0.21582
hypothyroidism	SeqId_13931_22	PSMD9	NA	NA	NA	NA	NA	NA	NA	NA	NA	NA	NA	NA	NA
hypothyroidism	SeqId_15388_24	FCGR3A	11	272.404	0.293843	0.0004	0.0012	-0.002	0.0028	1.0004	0.998	1.0028	0.767152	0.885791	0.303039
hypothyroidism	SeqId_15395_15	GSTM1	16	185.028	0.291484	0.002	0.0011	-0.0002	0.0041	1.002	0.9998	1.0042	0.0745437	0.223631	0.469787
hypothyroidism	SeqId_16913_8	RNASET2	7	184.216	0.151805	-0.0043	0.0048	-0.0137	0.005	0.9957	0.9864	1.005	0.36496	0.595001	0.909644
hypothyroidism	SeqId_16918_198	TLR3	7	279.411	0.213503	0.0063	0.0016	0.0032	0.0094	1.0063	1.0032	1.0094	7.85e-05	0.00120758	0.768494
hypothyroidism	SeqId_17151_84	IRF3	7	180.613	0.14928	0.0007	0.0026	-0.0044	0.0058	1.0007	0.9956	1.0058	0.793574	0.892731	0.0533198
hypothyroidism	SeqId_18340_2	PSMB4	8	192.878	0.176406	0.0046	0.0015	0.0017	0.0075	1.0046	1.0017	1.0075	0.00212495	0.0163355	0.188244
hypothyroidism	SeqId_18893_26	GPR56	NA	NA	NA	NA	NA	NA	NA	NA	NA	NA	NA	NA	NA
hypothyroidism	SeqId_2617_56	ERBB3	NA	NA	NA	NA	NA	NA	NA	NA	NA	NA	NA	NA	NA
hypothyroidism	SeqId_2647_66	GDI2	8	145.964	0.139483	0.0056	0.0032	-0.0008	0.012	1.0056	0.9992	1.012	0.0839888	0.244709	0.244573
hypothyroidism	SeqId_2730_58	MICA	11	266.171	0.289063	-0.011	0.0082	-0.0271	0.005	0.989	0.9733	1.005	0.177319	0.39674	0.0873553
hypothyroidism	SeqId_2744_57	IGHG1|IGHG2|IGHG3|IGHG4|IGK@|IGL@	NA	NA	NA	NA	NA	NA	NA	NA	NA	NA	NA	NA	NA
hypothyroidism	SeqId_2813_11	AGRP	3	104.142	0.0415381	0.0131	0.0069	-0.0004	0.0265	1.0132	0.9996	1.0269	0.0564148	0.182606	0.30613
hypothyroidism	SeqId_2849_49	AIF1	5	57.3071	0.0382377	-0.0107	0.0451	-0.0991	0.0777	0.9894	0.9057	1.0808	0.812894	0.892731	0.904972
hypothyroidism	SeqId_3186_2	C2	8	100.1	0.10004	0.008	0.019	-0.0292	0.0452	1.0081	0.9713	1.0463	0.671864	0.83474	0.696907
hypothyroidism	SeqId_3216_2	PIGR	NA	NA	NA	NA	NA	NA	NA	NA	NA	NA	NA	NA	NA
hypothyroidism	SeqId_3311_27	FCGR3B	6	160.521	0.117898	0.0035	0.0017	0.0002	0.0067	1.0035	1.0002	1.0068	0.0384795	0.147906	0.964321
hypothyroidism	SeqId_3323_37	LRP8	5	84.6972	0.0554992	-0.0118	0.0045	-0.0207	-0.003	0.9882	0.9796	0.997	0.00838658	0.0542921	0.149162
hypothyroidism	SeqId_3421_54	TNFSF8	NA	NA	NA	NA	NA	NA	NA	NA	NA	NA	NA	NA	NA
hypothyroidism	SeqId_3445_53	IL15RA	NA	NA	NA	NA	NA	NA	NA	NA	NA	NA	NA	NA	NA
hypothyroidism	SeqId_4125_52	AGER	NA	NA	NA	NA	NA	NA	NA	NA	NA	NA	NA	NA	NA
hypothyroidism	SeqId_4440_15	FCRL3	6	46.8353	0.0375333	0.0012	0.0058	-0.0102	0.0127	1.0012	0.9898	1.0127	0.835523	0.909463	0.901614
hypothyroidism	SeqId_5089_11	IL7R	NA	NA	NA	NA	NA	NA	NA	NA	NA	NA	NA	NA	NA
hypothyroidism	SeqId_5102_55	MICB	7	596.785	0.367011	-0.0074	0.003	-0.0133	-0.0016	0.9926	0.9868	0.9984	0.0129541	0.0692762	0.98255
hypothyroidism	SeqId_5134_52	HAVCR2	8	42.2446	0.0448103	0.0005	0.0051	-0.0095	0.0106	1.0005	0.9905	1.0106	0.919205	0.950102	0.461042
hypothyroidism	SeqId_5698_60	TNXB	8	282.546	0.238829	0.0035	0.0066	-0.0095	0.0165	1.0035	0.9906	1.0166	0.596197	0.788518	0.943084
hypothyroidism	SeqId_6408_2	INHBC	NA	NA	NA	NA	NA	NA	NA	NA	NA	NA	NA	NA	NA
hypothyroidism	SeqId_6462_12	TIMP4	6	164.477	0.120454	-0.0087	0.0034	-0.0154	-0.0019	0.9914	0.9847	0.9981	0.0116757	0.0676891	0.230271
hypothyroidism	SeqId_7757_5	HLA-DQA2	9	273.842	0.254932	-0.0202	0.0107	-0.0412	0.0008	0.98	0.9597	1.0008	0.0593418	0.187155	0.0855959
hypothyroidism	SeqId_8368_102	TNFRSF1B	3	259.773	0.0975572	0.0038	0.0012	0.0015	0.0061	1.0038	1.0015	1.0061	0.00123351	0.0126435	0.725761
hypothyroidism	SeqId_9343_16	IL2RB	NA	NA	NA	NA	NA	NA	NA	NA	NA	NA	NA	NA	NA
hypothyroidism	SeqId_9910_9	MTAP	NA	NA	NA	NA	NA	NA	NA	NA	NA	NA	NA	NA	NA
hypothyroidism	SeqId_9962_1	CDHR5	NA	NA	NA	NA	NA	NA	NA	NA	NA	NA	NA	NA	NA
multiple sclerosis	SeqId_10346_5	STAT3	3	233.067	0.0884146	-0.0174	0.0072	-0.0315	-0.0034	0.9827	0.969	0.9967	0.0152576	0.0731084	0.571579
multiple sclerosis	SeqId_11387_3	ATF6B	3	104.973	0.0418558	-0.0581	0.1679	-0.3871	0.2709	0.9436	0.679	1.3111	0.729272	0.879417	0.93664
multiple sclerosis	SeqId_2654_19	TNFRSF1A	NA	NA	NA	NA	NA	NA	NA	NA	NA	NA	NA	NA	NA
multiple sclerosis	SeqId_2849_49	AIF1	5	57.3071	0.0382377	0.0174	0.0193	-0.0205	0.0553	1.0176	0.9797	1.0569	0.367643	0.595001	0.541524
multiple sclerosis	SeqId_3186_2	C2	8	100.1	0.10004	-0.026	0.0528	-0.1296	0.0775	0.9743	0.8785	1.0806	0.62232	0.80574	0.795509
multiple sclerosis	SeqId_4125_52	AGER	NA	NA	NA	NA	NA	NA	NA	NA	NA	NA	NA	NA	NA
multiple sclerosis	SeqId_4129_72	CFB	9	263.396	0.247616	0.0062	0.0139	-0.0211	0.0334	1.0062	0.9792	1.034	0.657182	0.824831	0.28981
multiple sclerosis	SeqId_5102_55	MICB	7	596.785	0.367011	-0.003	0.0026	-0.0081	0.002	0.997	0.9919	1.002	0.23893	0.454001	0.250395
multiple sclerosis	SeqId_6897_38	B3GAT3	3	205.143	0.0786547	0.0284	0.0261	-0.0228	0.0796	1.0288	0.9774	1.0828	0.277292	0.494303	0.406835
multiple sclerosis	SeqId_7757_5	HLA-DQA2	9	273.842	0.254932	0.0095	0.0202	-0.0302	0.0491	1.0095	0.9703	1.0504	0.639495	0.818595	0.20147
myasthenia gravis	SeqId_15513_108	PRSS8	NA	NA	NA	NA	NA	NA	NA	NA	NA	NA	NA	NA	NA
myasthenia gravis	SeqId_2849_49	AIF1	4	47.9782	0.0259345	-0.4361	0.3687	-1.1588	0.2866	0.6465	0.3139	1.3319	0.236909	0.454001	0.0215062
myasthenia gravis	SeqId_5102_55	MICB	6	301.773	0.200811	-0.1238	0.1042	-0.3281	0.0805	0.8836	0.7203	1.0838	0.234949	0.454001	0.348326
myasthenia gravis	SeqId_7757_5	HLA-DQA2	9	273.842	0.254932	0.23	0.1383	-0.0409	0.501	1.2586	0.9599	1.6504	0.0961486	0.262806	0.859882
myasthenia gravis	SeqId_8465_52	CTSH	10	360.7	0.333703	0.2118	0.0842	0.0467	0.3768	1.2358	1.0479	1.4576	0.0118986	0.0676891	0.355898
pernicious anemia	SeqId_10630_5	HTATIP2	NA	NA	NA	NA	NA	NA	NA	NA	NA	NA	NA	NA	NA
pernicious anemia	SeqId_17151_84	IRF3	7	180.613	0.14928	0.0113	0.0063	-0.001	0.0237	1.0114	0.999	1.024	0.0717507	0.220633	0.544477
pernicious anemia	SeqId_19614_8	TCN1	4	124.462	0.0646065	-0.0085	0.0072	-0.0227	0.0057	0.9916	0.9776	1.0057	0.241538	0.454001	0.904645
pernicious anemia	SeqId_4125_52	AGER	NA	NA	NA	NA	NA	NA	NA	NA	NA	NA	NA	NA	NA
pernicious anemia	SeqId_5102_55	MICB	7	596.785	0.367011	-0.0038	0.0024	-0.0085	0.001	0.9962	0.9915	1.001	0.120542	0.31546	0.965546
pernicious anemia	SeqId_7757_5	HLA-DQA2	9	273.842	0.254932	-0.0064	0.0066	-0.0194	0.0066	0.9936	0.9808	1.0066	0.332808	0.560758	0.878349
P.int, p-value of the intercept term in the MR-egger method.
P.int<0.05 indicates that the selected instrumental variables have horizontal pleiotropy.

## Sheet: S10-median
Table S10: Results of Weighted Median MR.
Autoimmune diseases	Protein	Gene	num_SNP	F	PVE	BETA	SE	CILower	CIUpper	OR	ORLower	ORUpper	P	FDR
inflammatory bowel disease	SeqId_12594_5	GCA	NA	NA	NA	NA	NA	NA	NA	NA	NA	NA	NA	NA
inflammatory bowel disease	SeqId_14156_33	YWHAB	11	287.557	0.3052	-0.1078	0.0233	-0.1535	-0.0621	0.8978	0.8577	0.9398	3.77298e-06	1.54692e-05
inflammatory bowel disease	SeqId_15388_24	FCGR3A	10	294.876	0.290497	0.1489	0.0259	0.0982	0.1996	1.1605	1.1031	1.2209	8.73455e-09	4.88341e-08
inflammatory bowel disease	SeqId_17151_84	IRF3	5	218.405	0.131585	-0.1185	0.0361	-0.1892	-0.0478	0.8882	0.8276	0.9533	0.0010205	0.00187346
inflammatory bowel disease	SeqId_2730_58	MICA	9	246.416	0.23541	-0.0193	0.0344	-0.0868	0.0482	0.9809	0.9169	1.0493	0.574991	0.609689
inflammatory bowel disease	SeqId_2849_49	AIF1	4	51.013	0.0275298	-0.0612	0.092	-0.2416	0.1191	0.9406	0.7854	1.1265	0.505812	0.547423
inflammatory bowel disease	SeqId_2888_49	C7	11	238.307	0.266878	0.063	0.032	0.0002	0.1257	1.065	1.0002	1.1339	0.0492255	0.0630702
inflammatory bowel disease	SeqId_2968_61	TNFSF15	NA	NA	NA	NA	NA	NA	NA	NA	NA	NA	NA	NA
inflammatory bowel disease	SeqId_3186_2	C2	8	100.1	0.10004	-0.1864	0.0491	-0.2827	-0.0901	0.8299	0.7537	0.9138	0.000148267	0.000364737
inflammatory bowel disease	SeqId_3309_2	FCGR2A	13	46.9966	0.0782279	-0.076	0.0612	-0.196	0.044	0.9268	0.822	1.045	0.21442	0.251177
inflammatory bowel disease	SeqId_3310_62	FCGR2B	11	52.4546	0.0741837	-0.0968	0.0618	-0.2178	0.0242	0.9077	0.8043	1.0245	0.117029	0.145399
inflammatory bowel disease	SeqId_3311_27	FCGR3B	6	160.521	0.117898	0.1481	0.0381	0.0735	0.2227	1.1596	1.0763	1.2495	9.98435e-05	0.000285599
inflammatory bowel disease	SeqId_4407_10	MST1	16	98.4746	0.179625	-0.0526	0.0407	-0.1323	0.0271	0.9488	0.8761	1.0275	0.196132	0.231964
inflammatory bowel disease	SeqId_5088_175	IL23R	NA	NA	NA	NA	NA	NA	NA	NA	NA	NA	NA	NA
inflammatory bowel disease	SeqId_6451_64	ASPN	8	170.756	0.159398	0.0998	0.0336	0.0339	0.1657	1.105	1.0345	1.1802	0.00299077	0.00497114
inflammatory bowel disease	SeqId_9017_58	LCT	8	103.529	0.103114	0.0713	0.0587	-0.0437	0.1863	1.0739	0.9573	1.2048	0.224172	0.257693
rheumatoid arthritis	SeqId_12378_71	TAPBP	NA	NA	NA	NA	NA	NA	NA	NA	NA	NA	NA	NA
rheumatoid arthritis	SeqId_2849_49	AIF1	NA	NA	NA	NA	NA	NA	NA	NA	NA	NA	NA	NA
rheumatoid arthritis	SeqId_3186_2	C2	3	122.161	0.0483774	0.0115	0.0033	0.005	0.018	1.0115	1.005	1.0181	0.00055622	0.00112156
rheumatoid arthritis	SeqId_4125_52	AGER	NA	NA	NA	NA	NA	NA	NA	NA	NA	NA	NA	NA
rheumatoid arthritis	SeqId_4129_72	CFB	4	35.2764	0.0192004	-0.001	0.0049	-0.0106	0.0085	0.999	0.9895	1.0086	0.833319	0.844751
rheumatoid arthritis	SeqId_5102_55	MICB	NA	NA	NA	NA	NA	NA	NA	NA	NA	NA	NA	NA
rheumatoid arthritis	SeqId_5698_60	TNXB	NA	NA	NA	NA	NA	NA	NA	NA	NA	NA	NA	NA
rheumatoid arthritis	SeqId_7757_5	HLA-DQA2	3	37.1472	0.0152234	-0.0015	0.0045	-0.0103	0.0073	0.9985	0.9897	1.0074	0.74063	0.772013
systemic lupus erythematosus	SeqId_12524_18	SAT2	3	53.1813	0.021652	0.4087	0.1621	0.091	0.7263	1.5048	1.0953	2.0675	0.0116781	0.0171001
systemic lupus erythematosus	SeqId_17151_84	IRF3	5	204.823	0.12442	0.2433	0.0637	0.1185	0.3682	1.2755	1.1258	1.4451	0.000133445	0.000340411
systemic lupus erythematosus	SeqId_17692_2	BTN3A3	4	125.775	0.0652435	-0.2386	0.0951	-0.425	-0.0522	0.7877	0.6537	0.9491	0.0121091	0.0175226
systemic lupus erythematosus	SeqId_18319_7	PDHX	3	152.193	0.0595621	0.2731	0.093	0.0908	0.4553	1.314	1.0951	1.5766	0.00331783	0.00544125
systemic lupus erythematosus	SeqId_3309_2	FCGR2A	12	45.8937	0.0710545	0.4025	0.1273	0.153	0.652	1.4956	1.1654	1.9194	0.00156595	0.00283252
systemic lupus erythematosus	SeqId_3310_62	FCGR2B	9	218.608	0.214544	0.0675	0.0577	-0.0457	0.1806	1.0698	0.9553	1.1979	0.242591	0.276284
systemic lupus erythematosus	SeqId_3363_31	CSK	3	192.053	0.0740075	0.2552	0.0768	0.1046	0.4058	1.2907	1.1103	1.5005	0.000896054	0.00167587
systemic lupus erythematosus	SeqId_4129_72	CFB	4	500.118	0.217242	-0.218	0.0534	-0.3227	-0.1134	0.8041	0.7242	0.8928	4.40657e-05	0.000154312
systemic lupus erythematosus	SeqId_4342_10	ICAM1	10	624.523	0.464425	-0.1048	0.0402	-0.1836	-0.026	0.9005	0.8323	0.9743	0.00913707	0.0137056
systemic lupus erythematosus	SeqId_4929_55	SHBG	4	102.736	0.053937	0.2693	0.1028	0.0678	0.4707	1.309	1.0702	1.6011	0.00879048	0.0134477
systemic lupus erythematosus	SeqId_5124_69	ICAM5	10	117.75	0.140522	0.3321	0.0859	0.1637	0.5005	1.3939	1.1779	1.6495	0.000110692	0.000290601
systemic lupus erythematosus	SeqId_7211_2	RNASE1	4	285.014	0.136565	-0.1998	0.0641	-0.3253	-0.0742	0.8189	0.7223	0.9285	0.00181517	0.00323574
systemic lupus erythematosus	SeqId_7655_11	NPPB	NA	NA	NA	NA	NA	NA	NA	NA	NA	NA	NA	NA
systemic lupus erythematosus	SeqId_8245_27	ICAM5	9	126.97	0.136924	0.3285	0.085	0.1619	0.4951	1.3889	1.1758	1.6406	0.000111043	0.000290601
systemic lupus erythematosus	SeqId_8759_29	A4GALT	4	159.553	0.0813404	0.2569	0.0758	0.1084	0.4055	1.293	1.1145	1.5	0.000697967	0.0013627
systemic lupus erythematosus	SeqId_9962_1	CDHR5	NA	NA	NA	NA	NA	NA	NA	NA	NA	NA	NA	NA
type 1 diabetes	SeqId_10445_20	APOM	NA	NA	NA	NA	NA	NA	NA	NA	NA	NA	NA	NA
type 1 diabetes	SeqId_11278_4	COL11A2	7	124.88	0.108199	-0.4011	0.0404	-0.4803	-0.3218	0.6696	0.6186	0.7248	3.54027e-23	4.35453e-22
type 1 diabetes	SeqId_11387_3	ATF6B	3	104.973	0.0418558	1.3693	0.2138	0.9502	1.7884	3.9326	2.5862	5.9802	1.5218e-10	9.80268e-10
type 1 diabetes	SeqId_12378_71	TAPBP	6	259.22	0.177521	-0.381	0.0297	-0.4392	-0.3228	0.6832	0.6445	0.7241	1.17404e-37	2.88813e-36
type 1 diabetes	SeqId_13381_49	B4GALT1	5	137.552	0.0871157	-0.1309	0.0362	-0.2019	-0.06	0.8773	0.8172	0.9417	0.000296452	0.000639713
type 1 diabetes	SeqId_13700_10	ANXA2	5	60.1221	0.0400408	0.183	0.0698	0.0463	0.3197	1.2008	1.0473	1.3767	0.00871344	0.0134477
type 1 diabetes	SeqId_14054_17	IL15RA	14	208.194	0.288223	0.1073	0.0225	0.0631	0.1515	1.1133	1.0652	1.1636	1.93031e-06	9.13186e-06
type 1 diabetes	SeqId_16792_4	SIGLEC5	12	104.353	0.148155	0.0859	0.038	0.0116	0.1603	1.0897	1.0116	1.1739	0.0235545	0.0321912
type 1 diabetes	SeqId_17764_108	RHOC	NA	NA	NA	NA	NA	NA	NA	NA	NA	NA	NA	NA
type 1 diabetes	SeqId_18172_71	ASF1A	NA	NA	NA	NA	NA	NA	NA	NA	NA	NA	NA	NA
type 1 diabetes	SeqId_2617_56	ERBB3	NA	NA	NA	NA	NA	NA	NA	NA	NA	NA	NA	NA
type 1 diabetes	SeqId_2705_5	CCL25	5	541.249	0.272993	0.0872	0.0214	0.0452	0.1293	1.0912	1.0463	1.138	4.72291e-05	0.000157005
type 1 diabetes	SeqId_2774_10	IL16	8	67.3481	0.0695854	-0.0558	0.0517	-0.1571	0.0456	0.9458	0.8546	1.0466	0.280846	0.314037
type 1 diabetes	SeqId_2849_49	AIF1	5	57.3071	0.0382377	-0.3032	0.0773	-0.4546	-0.1518	0.7384	0.6347	0.8592	8.69641e-05	0.000254681
type 1 diabetes	SeqId_2888_49	C7	13	209.601	0.274573	-0.0598	0.0216	-0.1022	-0.0174	0.9419	0.9028	0.9827	0.00568745	0.00908514
type 1 diabetes	SeqId_3003_29	NCR3	7	130.388	0.112435	0.332	0.042	0.2496	0.4143	1.3937	1.2835	1.5134	2.80011e-15	2.64933e-14
type 1 diabetes	SeqId_3186_2	C2	8	100.1	0.10004	1.8195	0.1483	1.5289	2.1102	6.169	4.6129	8.25	1.33216e-34	2.3408e-33
type 1 diabetes	SeqId_3320_49	IGFBP7	6	192.344	0.138045	0.1135	0.0306	0.0535	0.1735	1.1202	1.055	1.1895	0.000209015	0.000485073
type 1 diabetes	SeqId_3445_53	IL15RA	NA	NA	NA	NA	NA	NA	NA	NA	NA	NA	NA	NA
type 1 diabetes	SeqId_4124_24	HSPA1A	NA	NA	NA	NA	NA	NA	NA	NA	NA	NA	NA	NA
type 1 diabetes	SeqId_4129_72	CFB	9	263.396	0.247616	-0.5522	0.0273	-0.6056	-0.4987	0.5757	0.5457	0.6073	4.77154e-91	2.9345e-89
type 1 diabetes	SeqId_5089_11	IL7R	NA	NA	NA	NA	NA	NA	NA	NA	NA	NA	NA	NA
type 1 diabetes	SeqId_5102_55	MICB	7	596.785	0.367011	-0.8191	0.0293	-0.8765	-0.7617	0.4408	0.4162	0.4669	5.134e-172	6.31483e-170
type 1 diabetes	SeqId_5124_69	ICAM5	14	96.3421	0.157812	0.2116	0.0381	0.1369	0.2864	1.2357	1.1467	1.3316	2.89903e-08	1.48575e-07
type 1 diabetes	SeqId_5132_71	IL27RA	10	355.83	0.330688	0.0899	0.0212	0.0483	0.1316	1.0941	1.0495	1.1406	2.31254e-05	8.61945e-05
type 1 diabetes	SeqId_5648_28	CTRB2	8	318.104	0.26104	0.0372	0.0214	-0.0048	0.0791	1.0378	0.9952	1.0823	0.0824123	0.103436
type 1 diabetes	SeqId_5671_1	CTRB1	4	283.756	0.136045	-0.0648	0.0294	-0.1224	-0.0072	0.9373	0.8848	0.9928	0.0275037	0.0359888
type 1 diabetes	SeqId_5698_60	TNXB	8	282.546	0.238829	-0.547	0.2028	-0.9446	-0.1495	0.5787	0.3888	0.8612	0.00700127	0.0110405
type 1 diabetes	SeqId_6364_7	TAPBPL	12	810.495	0.574617	-0.053	0.0144	-0.0812	-0.0247	0.9484	0.922	0.9756	0.000233836	0.000522943
type 1 diabetes	SeqId_6383_90	TLL1	NA	NA	NA	NA	NA	NA	NA	NA	NA	NA	NA	NA
type 1 diabetes	SeqId_6408_2	INHBC	NA	NA	NA	NA	NA	NA	NA	NA	NA	NA	NA	NA
type 1 diabetes	SeqId_7757_5	HLA-DQA2	9	273.842	0.254932	-0.5582	0.0388	-0.6343	-0.4821	0.5722	0.5303	0.6175	6.98597e-47	2.86425e-45
type 1 diabetes	SeqId_7968_15	CRTAM	3	158.68	0.0619438	-0.1288	0.0452	-0.2174	-0.0402	0.8792	0.8046	0.9606	0.00436722	0.007068
type 1 diabetes	SeqId_8007_19	CTSB	7	35.8822	0.0336869	-0.1467	0.077	-0.2977	0.0043	0.8636	0.7425	1.0043	0.0568806	0.072127
type 1 diabetes	SeqId_8014_359	MANEA	12	345.18	0.3652	-0.0492	0.0214	-0.0912	-0.0072	0.952	0.9129	0.9928	0.0216554	0.0299283
type 1 diabetes	SeqId_8245_27	ICAM5	11	110.889	0.144854	0.1837	0.039	0.1072	0.2602	1.2016	1.1131	1.2972	2.53641e-06	1.11421e-05
type 1 diabetes	SeqId_8465_52	CTSH	10	360.7	0.333703	0.161	0.021	0.1197	0.2022	1.1747	1.1272	1.2241	2.00855e-14	1.76466e-13
type 1 diabetes	SeqId_9241_40	SIRPG	5	205.33	0.124689	0.2208	0.0303	0.1613	0.2803	1.2471	1.1751	1.3235	3.37806e-13	2.59689e-12
type 1 diabetes	SeqId_9343_16	IL2RB	NA	NA	NA	NA	NA	NA	NA	NA	NA	NA	NA	NA
type 1 diabetes	SeqId_9870_17	WARS	4	351.035	0.163042	0.1032	0.0266	0.0511	0.1554	1.1087	1.0524	1.1681	0.000104777	0.000286392
ankylosing spondylitis	SeqId_11387_3	ATF6B	NA	NA	NA	NA	NA	NA	NA	NA	NA	NA	NA	NA
ankylosing spondylitis	SeqId_2730_58	MICA	11	266.171	0.289063	0.0002	0.0021	-0.0039	0.0044	1.0002	0.9961	1.0044	0.908768	0.908768
ankylosing spondylitis	SeqId_2849_49	AIF1	4	51.013	0.0275298	0.0022	0.0047	-0.007	0.0114	1.0022	0.9931	1.0115	0.634138	0.666658
ankylosing spondylitis	SeqId_2968_61	TNFSF15	NA	NA	NA	NA	NA	NA	NA	NA	NA	NA	NA	NA
ankylosing spondylitis	SeqId_3003_29	NCR3	4	62.7516	0.0336514	0.0045	0.0034	-0.0021	0.011	1.0045	0.9979	1.0111	0.184449	0.220265
ankylosing spondylitis	SeqId_4124_24	HSPA1A	NA	NA	NA	NA	NA	NA	NA	NA	NA	NA	NA	NA
ankylosing spondylitis	SeqId_4964_67	ERAP1	14	336.948	0.395901	0.0032	0.0016	0.0001	0.0062	1.0032	1.0001	1.0062	0.0436357	0.0564967
ankylosing spondylitis	SeqId_5509_7	EGF	6	112.77	0.0858368	-0.012	0.0039	-0.0196	-0.0044	0.9881	0.9806	0.9956	0.00203592	0.0035774
ankylosing spondylitis	SeqId_7757_5	HLA-DQA2	8	279.388	0.236792	-0.0035	0.0031	-0.0097	0.0026	0.9965	0.9904	1.0027	0.263962	0.297865
celiac disease	SeqId_10445_20	APOM	NA	NA	NA	NA	NA	NA	NA	NA	NA	NA	NA	NA
celiac disease	SeqId_11387_3	ATF6B	3	104.973	0.0418558	-0.1013	0.0091	-0.1193	-0.0834	0.9036	0.8876	0.92	1.60607e-28	2.19496e-27
celiac disease	SeqId_12378_71	TAPBP	6	259.22	0.177521	0.0019	0.0013	-0.0006	0.0044	1.0019	0.9994	1.0045	0.134199	0.161828
celiac disease	SeqId_14079_14	IL18R1	11	388.778	0.372602	0.0016	0.0018	-0.0019	0.0051	1.0016	0.9981	1.0051	0.36753	0.407263
celiac disease	SeqId_15471_29	PNLIPRP2	5	75.9546	0.0500572	0.0027	0.0041	-0.0053	0.0107	1.0027	0.9947	1.0107	0.50833	0.547423
celiac disease	SeqId_17692_2	BTN3A3	4	125.775	0.0652435	0.0031	0.002	-0.0009	0.0071	1.0031	0.9991	1.0071	0.131372	0.159987
celiac disease	SeqId_2730_58	MICA	11	266.171	0.289063	-0.0013	0.0044	-0.0099	0.0072	0.9987	0.9902	1.0072	0.758414	0.783907
celiac disease	SeqId_2849_49	AIF1	5	57.3071	0.0382377	0.0314	0.0041	0.0234	0.0395	1.0319	1.0236	1.0403	2.43974e-14	2.00059e-13
celiac disease	SeqId_3003_29	NCR3	7	130.388	0.112435	0.0189	0.0027	0.0137	0.0241	1.0191	1.0138	1.0244	1.05251e-12	7.61519e-12
celiac disease	SeqId_3186_2	C2	8	100.1	0.10004	0.0153	0.0034	0.0086	0.022	1.0155	1.0087	1.0223	7.33301e-06	2.81862e-05
celiac disease	SeqId_4124_24	HSPA1A	NA	NA	NA	NA	NA	NA	NA	NA	NA	NA	NA	NA
celiac disease	SeqId_4125_52	AGER	NA	NA	NA	NA	NA	NA	NA	NA	NA	NA	NA	NA
celiac disease	SeqId_4129_72	CFB	9	263.396	0.247616	0.0074	0.0016	0.0042	0.0105	1.0074	1.0042	1.0105	4.08056e-06	1.61906e-05
celiac disease	SeqId_5102_55	MICB	7	596.785	0.367011	-0.0177	0.0022	-0.022	-0.0134	0.9824	0.9782	0.9867	7.88693e-16	8.08411e-15
celiac disease	SeqId_5698_60	TNXB	8	282.546	0.238829	0.005	0.0008	0.0035	0.0065	1.005	1.0035	1.0066	1.85844e-10	1.08851e-09
celiac disease	SeqId_7757_5	HLA-DQA2	9	273.842	0.254932	-0.0471	0.01	-0.0666	-0.0276	0.954	0.9355	0.9728	2.18182e-06	9.9394e-06
hypothyroidism	SeqId_10346_5	STAT3	3	233.067	0.0884146	-0.0049	0.0011	-0.007	-0.0029	0.9951	0.993	0.9972	3.6289e-06	1.53915e-05
hypothyroidism	SeqId_10521_10	MXRA8	NA	NA	NA	NA	NA	NA	NA	NA	NA	NA	NA	NA
hypothyroidism	SeqId_11278_4	COL11A2	8	119.937	0.117535	-0.0069	0.0019	-0.0107	-0.0032	0.9931	0.9894	0.9968	0.000314019	0.000665936
hypothyroidism	SeqId_11387_3	ATF6B	3	104.973	0.0418558	0.0136	0.0021	0.0094	0.0178	1.0137	1.0095	1.018	1.59393e-10	9.80268e-10
hypothyroidism	SeqId_11615_16	DAPP1	4	138.255	0.0712562	0.0041	0.0012	0.0017	0.0066	1.0041	1.0017	1.0066	0.000899246	0.00167587
hypothyroidism	SeqId_12378_71	TAPBP	6	259.22	0.177521	-0.0031	0.0008	-0.0046	-0.0015	0.997	0.9954	0.9985	8.42101e-05	0.00025263
hypothyroidism	SeqId_12396_19	HIBCH	15	267.418	0.357885	-0.0019	0.0006	-0.0031	-0.0007	0.9981	0.9969	0.9993	0.0024439	0.0042338
hypothyroidism	SeqId_12432_23	CACYBP	NA	NA	NA	NA	NA	NA	NA	NA	NA	NA	NA	NA
hypothyroidism	SeqId_12652_37	AHCYL1	NA	NA	NA	NA	NA	NA	NA	NA	NA	NA	NA	NA
hypothyroidism	SeqId_13544_9	HMHA1	3	174.749	0.0677914	-0.0046	0.0012	-0.007	-0.0021	0.9954	0.993	0.9979	0.000223638	0.000509397
hypothyroidism	SeqId_13552_7	SWAP70	3	42.3311	0.017311	0.0007	0.003	-0.0053	0.0067	1.0007	0.9947	1.0067	0.820734	0.841252
hypothyroidism	SeqId_13931_22	PSMD9	NA	NA	NA	NA	NA	NA	NA	NA	NA	NA	NA	NA
hypothyroidism	SeqId_15388_24	FCGR3A	11	272.404	0.293843	0.0014	0.0007	0.0002	0.0027	1.0014	1.0002	1.0027	0.0272567	0.0359888
hypothyroidism	SeqId_15395_15	GSTM1	16	185.028	0.291484	0.0028	0.0007	0.0013	0.0042	1.0028	1.0013	1.0042	0.000175952	0.000417748
hypothyroidism	SeqId_16913_8	RNASET2	7	184.216	0.151805	-0.004	0.001	-0.006	-0.002	0.996	0.994	0.998	0.000102763	0.000286392
hypothyroidism	SeqId_16918_198	TLR3	7	279.411	0.213503	0.0059	0.0007	0.0045	0.0072	1.0059	1.0045	1.0073	1.13431e-16	1.26836e-15
hypothyroidism	SeqId_17151_84	IRF3	7	180.613	0.14928	0.0046	0.0009	0.0028	0.0065	1.0046	1.0028	1.0065	7.34579e-07	3.61413e-06
hypothyroidism	SeqId_18340_2	PSMB4	8	192.878	0.176406	0.0032	0.0008	0.0016	0.0047	1.0032	1.0016	1.0047	5.43119e-05	0.000168314
hypothyroidism	SeqId_18893_26	GPR56	NA	NA	NA	NA	NA	NA	NA	NA	NA	NA	NA	NA
hypothyroidism	SeqId_2617_56	ERBB3	NA	NA	NA	NA	NA	NA	NA	NA	NA	NA	NA	NA
hypothyroidism	SeqId_2647_66	GDI2	8	145.964	0.139483	0.0032	0.0009	0.0014	0.0051	1.0032	1.0014	1.0051	0.000656661	0.00130273
hypothyroidism	SeqId_2730_58	MICA	11	266.171	0.289063	0.0018	0.0015	-0.0011	0.0047	1.0018	0.9989	1.0047	0.222392	0.257693
hypothyroidism	SeqId_2744_57	IGHG1|IGHG2|IGHG3|IGHG4|IGK@|IGL@	NA	NA	NA	NA	NA	NA	NA	NA	NA	NA	NA	NA
hypothyroidism	SeqId_2813_11	AGRP	3	104.142	0.0415381	0.0065	0.0015	0.0035	0.0095	1.0065	1.0035	1.0096	2.55905e-05	9.25773e-05
hypothyroidism	SeqId_2849_49	AIF1	5	57.3071	0.0382377	0.0038	0.0025	-0.0011	0.0087	1.0038	0.9989	1.0087	0.12805	0.157501
hypothyroidism	SeqId_3186_2	C2	8	100.1	0.10004	0.0203	0.0017	0.017	0.0237	1.0206	1.0172	1.024	3.78421e-33	5.81822e-32
hypothyroidism	SeqId_3216_2	PIGR	NA	NA	NA	NA	NA	NA	NA	NA	NA	NA	NA	NA
hypothyroidism	SeqId_3311_27	FCGR3B	6	160.521	0.117898	0.0036	0.001	0.0017	0.0055	1.0036	1.0017	1.0055	0.000176609	0.000417748
hypothyroidism	SeqId_3323_37	LRP8	5	84.6972	0.0554992	-0.0063	0.0016	-0.0094	-0.0033	0.9937	0.9906	0.9967	5.47363e-05	0.000168314
hypothyroidism	SeqId_3421_54	TNFSF8	NA	NA	NA	NA	NA	NA	NA	NA	NA	NA	NA	NA
hypothyroidism	SeqId_3445_53	IL15RA	NA	NA	NA	NA	NA	NA	NA	NA	NA	NA	NA	NA
hypothyroidism	SeqId_4125_52	AGER	NA	NA	NA	NA	NA	NA	NA	NA	NA	NA	NA	NA
hypothyroidism	SeqId_4440_15	FCRL3	6	46.8353	0.0375333	0.0004	0.0019	-0.0034	0.0042	1.0004	0.9966	1.0042	0.837883	0.844751
hypothyroidism	SeqId_5089_11	IL7R	NA	NA	NA	NA	NA	NA	NA	NA	NA	NA	NA	NA
hypothyroidism	SeqId_5102_55	MICB	7	596.785	0.367011	-0.0076	0.0006	-0.0087	-0.0064	0.9925	0.9913	0.9936	8.32466e-37	1.70656e-35
hypothyroidism	SeqId_5134_52	HAVCR2	8	42.2446	0.0448103	0.005	0.002	0.0011	0.0088	1.005	1.0011	1.0089	0.0116485	0.0171001
hypothyroidism	SeqId_5698_60	TNXB	8	282.546	0.238829	0.0039	0.001	0.002	0.0058	1.0039	1.002	1.0058	4.51644e-05	0.000154312
hypothyroidism	SeqId_6408_2	INHBC	NA	NA	NA	NA	NA	NA	NA	NA	NA	NA	NA	NA
hypothyroidism	SeqId_6462_12	TIMP4	6	164.477	0.120454	-0.0057	0.001	-0.0077	-0.0037	0.9943	0.9923	0.9963	2.62552e-08	1.40408e-07
hypothyroidism	SeqId_7757_5	HLA-DQA2	9	273.842	0.254932	-0.0113	0.0009	-0.013	-0.0096	0.9887	0.987	0.9904	3.81078e-38	1.17182e-36
hypothyroidism	SeqId_8368_102	TNFRSF1B	3	259.773	0.0975572	0.0036	0.0009	0.0018	0.0055	1.0036	1.0018	1.0055	0.000135611	0.000340411
hypothyroidism	SeqId_9343_16	IL2RB	NA	NA	NA	NA	NA	NA	NA	NA	NA	NA	NA	NA
hypothyroidism	SeqId_9910_9	MTAP	NA	NA	NA	NA	NA	NA	NA	NA	NA	NA	NA	NA
hypothyroidism	SeqId_9962_1	CDHR5	NA	NA	NA	NA	NA	NA	NA	NA	NA	NA	NA	NA
multiple sclerosis	SeqId_10346_5	STAT3	3	233.067	0.0884146	-0.0139	0.0039	-0.0215	-0.0063	0.9862	0.9787	0.9937	0.000338894	0.000706509
multiple sclerosis	SeqId_11387_3	ATF6B	3	104.973	0.0418558	-0.0522	0.0075	-0.067	-0.0375	0.9491	0.9352	0.9632	4.45721e-12	3.04576e-11
multiple sclerosis	SeqId_2654_19	TNFRSF1A	NA	NA	NA	NA	NA	NA	NA	NA	NA	NA	NA	NA
multiple sclerosis	SeqId_2849_49	AIF1	5	57.3071	0.0382377	0.0096	0.0032	0.0034	0.0158	1.0097	1.0034	1.016	0.00252456	0.00431279
multiple sclerosis	SeqId_3186_2	C2	8	100.1	0.10004	-0.007	0.0029	-0.0127	-0.0014	0.993	0.9874	0.9986	0.0149012	0.0210787
multiple sclerosis	SeqId_4125_52	AGER	NA	NA	NA	NA	NA	NA	NA	NA	NA	NA	NA	NA
multiple sclerosis	SeqId_4129_72	CFB	9	263.396	0.247616	-0.001	0.0015	-0.0039	0.0019	0.999	0.9961	1.0019	0.511818	0.547423
multiple sclerosis	SeqId_5102_55	MICB	7	596.785	0.367011	-0.0046	0.0011	-0.0069	-0.0024	0.9954	0.9931	0.9976	4.93456e-05	0.000159724
multiple sclerosis	SeqId_6897_38	B3GAT3	3	205.143	0.0786547	0.0121	0.0041	0.0042	0.0201	1.0122	1.0042	1.0203	0.00282094	0.00475309
multiple sclerosis	SeqId_7757_5	HLA-DQA2	9	273.842	0.254932	-0.0055	0.0025	-0.0103	-0.0007	0.9945	0.9897	0.9993	0.0245501	0.0331831
myasthenia gravis	SeqId_15513_108	PRSS8	NA	NA	NA	NA	NA	NA	NA	NA	NA	NA	NA	NA
myasthenia gravis	SeqId_2849_49	AIF1	4	47.9782	0.0259345	0.1513	0.2223	-0.2844	0.5871	1.1634	0.7525	1.7987	0.495986	0.544699
myasthenia gravis	SeqId_5102_55	MICB	6	301.773	0.200811	-0.1547	0.0702	-0.2923	-0.0172	0.8567	0.7466	0.983	0.0274943	0.0359888
myasthenia gravis	SeqId_7757_5	HLA-DQA2	9	273.842	0.254932	0.2032	0.0604	0.0848	0.3216	1.2253	1.0885	1.3793	0.000769578	0.00147903
myasthenia gravis	SeqId_8465_52	CTSH	10	360.7	0.333703	0.208	0.0566	0.097	0.3189	1.2312	1.1019	1.3756	0.000238939	0.000524813
pernicious anemia	SeqId_10630_5	HTATIP2	NA	NA	NA	NA	NA	NA	NA	NA	NA	NA	NA	NA
pernicious anemia	SeqId_17151_84	IRF3	7	180.613	0.14928	0.0078	0.003	0.002	0.0137	1.0079	1.002	1.0138	0.00885582	0.0134477
pernicious anemia	SeqId_19614_8	TCN1	4	124.462	0.0646065	-0.0078	0.0023	-0.0122	-0.0034	0.9922	0.9879	0.9966	0.000544245	0.0011157
pernicious anemia	SeqId_4125_52	AGER	NA	NA	NA	NA	NA	NA	NA	NA	NA	NA	NA	NA
pernicious anemia	SeqId_5102_55	MICB	7	596.785	0.367011	-0.0031	0.0013	-0.0056	-0.0006	0.9969	0.9944	0.9994	0.0149093	0.0210787
pernicious anemia	SeqId_7757_5	HLA-DQA2	9	273.842	0.254932	-0.0053	0.0022	-0.0096	-0.0009	0.9947	0.9904	0.9991	0.0178506	0.0249503

[truncated: 5 more sheets: S11-heterogeneity, S12-MR_summary, S13-coloc, S14-Drug Gene Interactions, S15-druggability]
